# Supplementary material for: Identification of Rtl1, a Retrotransposon-Derived Imprinted Gene, as a Novel Driver of Hepatocarcinogenesis
Source: PLoS Genet. 2013 Apr 4;9(4):e1003441. doi: 10.1371/journal.pgen.1003441 (PMC3616914; doi:10.1371/journal.pgen.1003441)
Supplement: Table S1 — Global transcriptome sequencing data. (XLSX) [file pgen.1003441.s007.xlsx]

## Sheet: Table S1
Gene	15081	15082L	15082M	15090	15091	15293	15421	16018	n1537-3	n1678-1	n1833-1	n1833-2	n1874-2	n920-3
Xkr4	0	0	0	0.372855	0.150508	0.0846758	0	0.0765757	0	0	0	0	0	0.133019
Rp1	0	0	0	0	0	0	0	0	0	0	0	0	0	0
Sox17	1.27164	0.805268	1.85426	2.07789	0.873713	0.884795	4.91946	4.62312	0.482788	0.742279	0.385358	0.65336	0.705793	1.00385
Mrpl15	32.9232	28.8674	30.9741	30.5843	31.3428	25.71	17.962	27.2677	28.5567	22.3593	24.2711	24.601	18.9409	23.4718
Lypla1	21.1184	32.774	26.4786	26.5088	37.542	33.0098	13.2904	17.2707	34.6572	49.5197	46.7662	46.6496	48.1233	41.6238
Tcea1	2.67587	1.69297	2.58615	2.00038	2.824	2.2682	1.94652	2.21193	1.48996	1.9191	2.65823	2.08226	2.34515	2.432
Tcea1	2.61634	1.6553	2.5286	1.95587	2.76115	2.21772	1.90321	2.16272	1.45681	1.87639	2.59909	2.03592	2.29296	2.37789
Tcea1	4.13253e-05	0.00319159	0.000238874	0.00757138	0.378245	0.315664	1.81371e-05	0.226179	0.000130525	0.000974558	0.020864	0.00426241	0.00143985	0.0882898
Rgs20	0	0	0	0	0	0	0	0	0	0	0	0	0	0
Atp6v1h	24.5376	24.4674	24.3784	20.9826	23.3891	22.1908	23.8969	23.5183	19.4244	25.4472	26.0442	19.9223	22.4714	23.24
Oprk1	0	0	0	0	0	0	0	0	0	0	0	0	0	0
Npbwr1	0	0.0620794	0	0	0	0	0	0	0	0	0	0	0	0
Rb1cc1	3.95424	4.91051	5.76594	5.84597	5.47255	5.93937	4.29784	5.76615	4.71825	5.53489	8.44513	6.38523	6.58413	6.24307
St18	0.0617261	0	0	0.0462285	0	0.0524927	0.0875578	0	0	0	0	0	0	0
Pcmtd1	8.22989	9.63489	9.37354	9.11592	13.7991	10.2041	7.06326	6.59523	14.4412	17.1916	19.7493	21.9863	20.3939	19.2636
Sntg1	0.0862958	0	0.0692086	0.0646295	0	0.110081	0	0.0663669	0.0720785	0	0.0958876	0.0609652	0.105372	0.115286
Rrs1	34.1157	17.798	24.5252	25.0207	22.9786	20.7446	25.0739	22.5666	20.2271	11.8364	33.1937	23.727	16.5118	17.9471
Adhfe1	8.25914	17.8638	13.3071	14.4386	18.4372	17.5363	8.77883	11.7353	13.4078	15.5834	14.8718	13.5865	14.9196	14.8159
Adhfe1	10.7431	21.4855	15.1181	14.7807	19.8945	19.3476	11.4192	15.2651	15.1593	17.7617	13.561	15.7342	17.7231	14.015
2610203C22Rik	0.39882	0.697509	2.0218	2.56756	3.27205e-12	1.93634	0.572188	0.824145	1.30086	0.489357	0.775777	1.33215	0.437772	1.34922
3110035E14Rik	0.340607	0.143794	0.546329	0	0.171617	0.289657	0.161049	0.174632	0	0.104143	0	0.0802093	0	0.151676
Mybl1	0.5082	1.48037	1.7118	2.35976	1.53636	0.734706	0.432526	0.469005	0.0848947	0.0932317	0	0.0718053	0	0.339461
Vcpip1	11.1195	13.3301	12.6195	12.7273	12.6324	9.87248	10.1185	8.4978	6.659	7.56954	10.1019	10.5235	9.82026	8.08145
Sgk3	1.92544	1.40662	1.69436	2.04982	0.945359	1.5285	0.103294	1.55419	0.207339	0.673074	0.822939	0.983639	0.837685	0.929683
Sgk3	0.447115	0.170598	1.22449	0.504253	1.39886	0.53596	0.152845	0.18806	0.306802	0.317034	0.0986764	0.0280444	0.381631	0.432824
Sgk3	0.467427	0.0474704	0.859367	1.21638	0.115167	0.409782	2.11923	0.801598	0.32074	0.163023	0.103159	0.00877701	0.398969	0.452488
6030422M02Rik	0.141731	0	0.113667	0	0	0.12053	0.201043	0	0	0	0	0	0	0
Snhg6	10.6685	11.8227	17.112	11.9849	12.7665	8.31654	55.488	21.1955	11.8811	4.89295	12.8421	6.28076	5.42784	4.15694
Snord87	4.88971	0	0	0	0	2.07914	0	3.76049	0	0	0	3.45442	0	0
Lrrc67	0.51434	0	0.618745	1.54082	2.52675	0.765453	4.74231	0.791119	0	0	0	0	0	0.171781
Lrrc67	0	0	0	0	0	0	0	0	0	0	0	0	0	0
Cops5	42.3459	44.5695	52.2298	51.3987	40.1711	42.8413	31.8977	44.2457	35.6133	35.6282	50.6222	42.295	37.2646	33.9428
Cspp1	2.82556	3.21021	2.73263	2.80078	3.58014	2.57958	2.71132	2.36477	2.36005	3.23977	3.87836	3.99234	3.70387	3.55272
Arfgef1	14.5927	14.1217	15.4533	16.124	13.4756	13.3712	11.516	11.0251	10.944	13.8333	13.7026	15.4276	14.3365	14.4496
Cpa6	0	0	0	0	0	0.0797181	0	0	0	0	0	0	0	0
Prex2	0.818275	0.44948	1.61664	3.10333	0.896411	0.71274	0.674372	0.4279	1.56924	0.96102	0.796886	1.40141	1.12041	1.82685
Prex2	0.000115228	0.151286	0.151776	0.100008	0.0738889	0.442297	0.272945	0.000104585	0.166647	0.0504443	0.436114	0.0156216	0.673758	0.460271
A830018L16Rik	0	0	0	0	0	0	0	0	0	0	0	0	0	0
A830018L16Rik	0	0	0	0	0	0	0	0	0	0	0	0	0	0
A830018L16Rik	0	0	0	0	0	0	0	0	0	0	0	0	0	0
A830018L16Rik	0	0	0	0	0	0	0	0	0	0	0	0	0	0
Sulf1	0.0785069	0	0.31481	0.470369	0.178003	0.968068	2.0045	0.90565	0.524583	0.648111	0.348932	0.499163	0.383447	0.839041
Slco5a1	0	0	0	0.0318401	0.0963949	0	0.120612	0	0	0	0.0472397	0	0	0
Prdm14	0	0	0	0.209018	0.105466	0	0	0	0	0	0	0	0	0
Ncoa2	3.11643	3.06459	3.84932	6.07505	3.37433	2.58289	6.72928	4.19176	3.88445	3.7293	3.26037	4.36416	4.27194	4.03438
Ncoa2	4.45177	5.99615	4.48033	4.20767	4.93519	3.49556	6.06412	4.62167	2.94756	2.91145	4.16485	4.11838	5.03484	3.83642
Tram1	33.7031	29.1973	35.2691	40.3484	49.4295	33.2431	46.0302	27.4615	35.2666	33.903	47.8904	41.7784	45.1312	31.3837
Lactb2	42.355	47.0892	45.9573	59.1358	71.265	49.6283	32.3508	43.0385	59.2285	111.192	87.3111	94.777	105.074	97.677
Xkr9	11.648	10.4693	11.451	10.6933	11.5012	6.87	2.93141	4.76797	6.27675	7.58246	8.97635	7.16711	10.7819	7.27849
Gm5523	0	0.552133	0	0.217664	0	0	0.41226	1.11758	0	0.26659	0	0.205323	0.17744	0.194133
Eya1	0	0	0	0	0	0	0	0	0	0	0	0	0	0
Msc	0.210984	0.40082	0.676832	0.158012	0.159459	0.44856	1.19712	0.811301	0.176225	0.0967653	0	0	0.128812	0.281861
Trpa1	0	0	0	0.127136	0	0	0.1204	0	0	0	0	0	0	0
Kcnb2	0	0	0	0	0	0	0.290034	0.0524159	0	0	0	0	0	0
Terf1	5.53947	5.19167	6.39737	7.79951	4.52159	2.92072	3.14307	2.0449	4.44177	4.97959	3.2007	4.53961	4.1937	5.18026
Gm106	0	0	0.105601	0.098614	0.0995168	0.0559884	0	0	0.10998	0.120781	0.292618	0.465115	0.160781	0.26386
Rpl7	108.861	47.3481	78.9172	55.9971	67.6361	47.277	80.2318	70.016	51.7731	46.552	49.0733	43.7905	48.0143	42.9567
Rdh10	9.93282	9.4849	7.33382	9.21016	8.10288	6.30173	6.93297	4.85013	12.247	11.8589	9.28497	12.475	11.166	14.0068
Stau2	0.741888	1.40941	1.78496	1.11124	0.9347	0.834203	1.31545	2.28223	0.370735	0.551235	0.0810685	0.39309	0.386139	0.80528
Stau2	0.29337	0.557333	0.705843	0.439426	2.41962	1.01368	0.520177	0.902482	1.21471	0.909327	1.03557	0.155442	1.61882	0.318437
Ube2w	5.37992	4.47758	5.42414	5.2955	5.34398	4.64052	6.32313	4.01928	3.85164	5.56935	4.95312	6.73274	7.88306	5.85245
Tceb1	18.5655	13.6761	22.7899	21.5658	18.3269	14.0162	14.5111	8.74166	10.7599	12.3378	16.8401	17.6664	11.7975	12.9073
Tmem70	14.1776	12.7514	12.4415	12.5415	17.4696	13.28	11.0756	14.3009	8.58099	10.931	11.4155	10.1611	9.65949	10.0192
Tmem70	14.6779	13.2013	12.8804	12.9842	18.0879	13.7486	11.4663	14.8055	8.88389	11.3178	11.8184	10.5198	10.0002	10.3727
Ly96	5.07767	2.85818	11.7643	8.02817	4.69044	5.75749	10.4038	3.47115	1.88494	1.55254	2.50758	1.99289	2.41117	1.88429
Ly96	0.777617	0.437714	1.80164	1.22947	0.718314	0.881726	1.59328	0.531587	0.288668	0.237762	0.384022	0.3052	0.369256	0.288568
Jph1	0.165072	0.104532	0	0.123627	0.374278	0	0	0	1.79239	1.36275	0.9171	1.86589	1.61251	1.87447
Gdap1	0	0	0	0	0	0	0	0	0	0	0	0	0	0
Pi15	0	0.0331025	0	0.117448	0.0395077	0	0.0741496	0	0	0.0239746	0	0	0	0
Crispld1	0	0	0	0	0	0	0	0	0	0	0	0	0	0
Crisp4	0	0	0	0	0	0	0	0	0	0	0	0	0	0
Defb44	0	0	0	0	0	0	0	0	0	0	0	0	0	0
Defb18	0	0	0	0	0	0	0	0	0	0	0	0	0	0
Defb41	0	0	0	0	0	0	0	0	0	0	0	0	0	0
Gm15386	0	0	0	0	0	0	0	0	0	0	0	0	0	0
Tcfap2d	0	0	0	0	0	0	0	0	0	0	0	0	0	0
Tcfap2b	0	0	0	0	0	0	0	0	0	0	0	0	0	0
Tcfap2b	0	0	0	0	0	0	0	0	0	0	0	0	0	0
Pkhd1	0.167932	0.194963	0.246914	0.377308	0.592297	0.0833069	0.198509	0.236776	0.561062	0.7702	0.621994	0.533874	0.666431	0.747822
Mir206	0	0	0	0	0	0	0	0	0	0	0	0	0	0
Mir133b	0	0	0	0	0	0	0	0	0	0	0	0	0	0
Il17a	0	0	0	0	0	0	0	0	0	0	0	0	0	0
Il17f	0	0	0	0	0	0	0	0	0	0	0	0	0	0
Mcm3	11.7854	5.31949	14.7811	16.0567	10.3286	4.21158	2.48985	2.21772	1.36138	1.26506	1.39313	1.59435	2.06676	2.09369
Paqr8	0.327456	0	0.262617	0.429172	0.0618715	0.0696181	0.116123	0.0629584	0.0683768	0.187729	0.0909631	0	0.0999607	0.164047
Efhc1	0.164025	0.103869	0	0	0	0.0697443	0.698002	0	0.137001	0.0752278	0	0.115878	0.100142	0.219126
Tram2	3.56211	1.61122	1.53041	1.81027	0.961493	1.02778	1.62411	1.36974	3.1236	1.69206	2.26173	2.06713	2.0971	2.29439
Tram2	3.71904	1.68221	1.59785	1.89003	1.00386	1.07307	1.69567	1.43009	0.565937	1.7666	2.36138	2.15821	2.18949	2.39547
Tmem14a	0	1.03028	1.04385	0.243697	1.47557	0.691799	2.30784	0	2.98964	2.53704	1.08469	3.21833	1.39064	3.26029
Gsta3	96.2103	203.309	105.923	166.027	211.272	76.2354	51.8946	20.6877	229.041	320.467	219.033	280.618	275.289	304.295
Gsta3	261.286	434.838	271.933	320.324	469.408	156.865	131.212	70.4836	540.04	706.134	459.041	485.445	586.486	690.551
Gm4956	0	5.58866	2.02224	1.65239	1.90573	1.20619	1.34128	0	6.84482	11.131	15.4098	17.8137	10.5838	8.84254
Khdc1a	0	0	0	0	0	0	0	0	0	0	0	0	0	0
Khdc1c	0	0	0	0	0	0	0	0	0	0	0	0	0	0
Khdc1b	0	0	0	0	0	0	0	0	0	0	0	0	0	0
Kcnq5	0	0	0	0.0179147	0	0.0101711	0	0	0.0199795	0.0109708	0	0	0.0146041	0.015978
Kcnq5	0	0	0	0.0211097	0	0.0119851	0	0	0.0235427	0.0129273	0	0	0.0172087	0.0188276
Rims1	0	0	0.0484029	0	0	0	0.0428052	0	0	0	0	0	0	0
Rims1	0	0	0.070969	0	0	0	0.0627617	0	0	0	0	0	0	0
Rims1	0	0	0.164122	0	0	0	0.145142	0	0	0	0	0	0	0
Rims1	0	0	0.0124425	0	0	0	0.0110036	0	0	0	0	0	0	0
Rims1	0	0	0.01889	0	0	0	0.0167054	0	0	0	0	0	0	0
4933415F23Rik	0	0	0	0.152242	0	0	0	0	0	0	0	0	0	0
Mir30a	0	0	0	0	0	0	0	0	0	2.33736	0	0	0	0
Mir30c-2	0	0	0	0	0	0	0	0	0	0	0	0	0	0
Ogfrl1	2.01685	1.75021	3.29491	1.7902	1.4114	4.28789	2.01321	1.89577	3.80589	3.1176	4.39905	5.11887	4.28692	2.69438
B3gat2	0.213811	0.0652414	0.269871	0.163817	4.43984e-13	0.1449	0.329011	0.159404	0.191226	0.152072	0.251578	0.0810313	0.206212	0.300292
Smap1	16.5665	14.8862	18.2349	18.9979	13.5586	17.0882	17.5424	15.9532	9.93296	10.2855	8.76996	10.1413	8.89273	11.8322
1110058L19Rik	8.14951	11.6976	19.1718	16.2758	17.246	20.7914	8.47733	15.4598	14.9751	18.9375	21.1291	13.05	14.9266	13.4276
Fam135a	3.74875	2.16132	3.32058	4.14847	4.39788	2.75975	6.50806	4.30302	3.36481	3.46429	5.16015	4.86193	5.29481	3.99899
Col9a1	0	0	0	0	0	0	0	0	0	0	0	0.0657477	0	0
Col19a1	0	0	0	0	0	0	0	0	0	0	0	0	0	0
Lmbrd1	7.85146	11.6437	8.34193	7.53871	11.9695	9.38773	12.2795	11.6637	9.97702	13.419	14.6894	14.27	13.3564	13.2682
Bai3	0	0	0	0	0	0	0	0	0	0	0	0	0	0
4931408C20Rik	0	0	0	0	0	0	0	0	0	0	0	0	0	0
Gm597	0	0	0	0	0	0	0	0	0	0	0	0	0	0
Phf3	10.8633	13.122	15.4288	16.881	12.3697	9.68595	11.8117	9.97393	7.83443	7.8795	9.14611	10.1764	7.53811	9.68575
Ptp4a1	1.5774	3.94008	3.58435	4.06914	4.10639	2.98098	1.98891	1.68489	6.29484	5.90821	4.96607	5.32427	7.91842	6.02923
Gm13363	5.42968e-13	3.82678e-17	3.11185e-17	7.28553e-13	8.57992e-15	1.2557e-13	1.8236e-07	1.75662e-08	1.91479e-17	2.32651e-19	1.64217e-15	1.43726e-35	3.36555e-17	3.4682e-20
4931428L18Rik	0	0	0	0	0	0	0	0	0	0	0	0	0	0
Lgsn	0	0	0	0	0	0	0	0	0	0	0	0	0	0
4930521A18Rik	0	0	0	0	0	0	0	0	0	0	0	0	0	0
Gm4850	0	0	0	0	0	0	0	0	0	0	0	0	0	0
Khdrbs2	0	0	0	0	0	0	0	0	0	0	0	0	0	0
Gm5415	0	0	0	0	0	0	0	0	0	0	0	0	0	0
Prim2	3.36246	1.18294	2.84648	2.93795	2.68248	1.35031	1.32489	1.86763	0.62411	0.85675	0.830267	0.923794	1.02644	0.998229
1700001G17Rik	0	0	0	0.304827	0	0.173066	0.57735	0.313022	0	0	0	0.287544	0.248496	0
Rab23	0.443034	0.440869	1.27172	1.43469	1.28532	0.390218	1.72732	0.632116	1.96016	0.841796	0.668091	1.31655	1.63307	0.549588
Rab23	0.749292	0.74563	0.142964	0.266299	0.175556	0.659965	0.544735	0.0786614	0.573847	1.4237	1.12992	0.228223	0.108822	0.929505
Bag2	7.37632	0.757472	5.11633	7.76394	3.16414	2.71261	16.4018	9.65917	0.832577	1.09721	0.443038	1.40841	1.21715	1.86432
Zfp451	2.97401	3.26439	3.5777	3.93494	3.59635	3.16142	4.78109	2.74464	3.06365	2.00052	3.08427	2.59129	2.54202	2.71494
Gm15455	1.3197	1.67141	1.6357	0.988364	1.17876	1.17331	1.87198	1.01493	1.70352	0.880384	1.33308	1.27135	1.2452	1.12193
Bend6	0.31574	0.199943	0.506443	0.354701	0.238632	0.201382	0	0.485648	0.131861	0.0724051	0.175417	0.11153	0.192769	0.316356
Dst	18.5914	8.52482	18.5542	18.9369	10.8184	14.4666	16.751	17.4073	6.287	6.58941	10.7328	9.43902	7.50015	7.33592
Dst	10.1234	2.13026	3.78627	3.35853	2.40709	2.56	4.85081	4.88587	0.470705	0.321624	0.429918	0.493698	0.314087	0.301058
Ccdc115	5.73335	4.70642	9.36651	6.04323	5.13563	6.95241	7.83149	6.20569	3.19252	3.99299	3.77518	4.05043	4.01896	4.68073
Imp4	21.8808	16.7088	22.8386	21.3275	17.6316	13.2033	13.0085	17.3227	8.46607	8.63336	11.0838	12.3892	11.3944	10.2095
Ptpn18	3.45046	2.18501	8.6707	3.79009	3.30322	6.55331	2.93666	4.59961	0.960665	0.633004	1.02239	0.812546	1.40441	1.38288
Prss39	0	0	0	0	0	0	0	0	0	0	0	0	0	0
Cfc1	0	0	0	0	0	0	0	0	0	0	0	0	0	0
Prss40	0	0	0	0	0	0	0	0	0	0	0	0	0	0
Fam123c	0	0	0	0.0622396	0	0	0	0	0	0	0	0	0	0
Arhgef4	0.266646	0.168854	0.320772	0.599097	0.201527	0.226759	0.189117	0.410134	0.779505	0.122294	0	0.0941883	0.162795	0.178111
Fam168b	7.6956	7.11319	9.51007	11.7246	8.55708	6.79905	10.1684	9.03371	5.07349	4.01491	5.58314	4.93808	5.52183	5.72806
Fam168b	9.55827	7.54861	10.0922	12.4412	9.08089	7.21467	10.7906	9.5867	5.38403	4.26067	5.92482	5.24033	5.85983	6.07868
Fam168b	8.87742	8.20567	10.9707	13.5248	9.87132	7.84303	11.7302	10.4212	5.85265	4.63149	6.44054	5.69644	6.36985	6.60774
Plekhb2	10.6904	7.46054	14.1728	9.39524	9.23391	11.596	14.0811	18.7083	4.19125	5.40334	5.45449	5.24047	6.12723	6.84939
Hs6st1	51.3853	50.8436	57.289	70.6997	57.5924	35.05	41.6906	43.5602	63.3226	53.8743	67.6943	55.6907	70.7659	53.3708
Uggt1	9.25838	8.95932	10.1252	10.2657	12.8436	8.2995	9.89232	8.26075	7.56568	9.22775	11.5789	13.1947	11.6231	9.23628
Neurl3	8.40507	3.54836	18.0878	11.1208	6.56418	7.6243	14.307	12.1739	1.40407	1.34921	1.24524	1.88034	2.22367	2.80716
Arid5a	1.30099	0.823857	3.19537	1.76601	1.04473	2.6968	3.22952	3.25177	1.2904	0.149171	1.17455	0.746775	0.297861	0.43451
4632411B12Rik	13.7348	19.5082	24.8309	19.5267	18.2393	19.0382	25.9769	29.0033	15.0367	13.6663	15.7788	14.7467	14.7339	14.2022
Lman2l	4.7161	11.2251	6.52116	5.23714	4.05599	6.01594	11.9954	9.63023	4.21078	4.69888	4.15609	5.62954	5.36149	6.30039
Cnnm4	2.44806	3.00046	3.67331	5.38198	3.34231	2.21617	2.46438	3.64395	1.05535	1.3763	1.4917	1.84105	1.34997	1.21323
Cnnm3	2.53409	2.79935	2.41621	2.657	2.5962	1.98742	2.43633	4.24423	1.01126	1.16223	1.28273	1.57145	1.18614	1.39177
Cnnm3	3.69943	4.08666	3.52733	3.87885	3.7901	2.90134	3.55671	6.19596	1.47631	1.69669	1.87262	2.29409	1.7316	2.03179
Ankrd23	2.5925	2.22803	3.8613	3.05108	1.95937	2.59839	3.67743	5.83896	0.92802	0.339718	1.64609	0.784934	0.791399	0.742158
Ankrd39	6.48311	3.59227	5.84933	4.24846	3.98112	2.75666	4.59811	7.01144	1.86141	1.76545	1.57581	1.28815	1.60799	1.21795
Sema4c	8.08312	2.10768	6.10127	3.84587	2.44364	2.10263	8.22841	3.58358	1.19143	0.785057	0.739658	0.671819	0.928939	1.5245
Fam178b	0	0	2.96958e-09	0.000283549	0	0	0	0	0	0	0	0	0	0
Fam178b	0	0	0.320654	0	0	0	0	0	0	0	0	0	0	0
Fam178b	0	0	0	0.16276	0	0	0	0	0	0	0	0	0	0
Cox5b	75.6745	57.9885	74.9704	58.1036	52.8681	91.3942	34.2777	80.6952	55.2398	53.6648	72.78	63.7944	53.9665	53.0967
Actr1b	31.3582	26.1459	24.3107	32.6181	27.3867	20.6672	33.1138	35.3707	32.3033	27.5655	30.7785	27.6919	28.0795	34.4449
Zap70	3.81756	8.51374	15.3083	15.5385	5.89596	13.6918	5.41517	8.80783	4.99088	4.11075	2.21316	3.98684	2.2294	3.10435
Tmem131	6.90742	12.4926	12.3646	13.2847	7.60109	8.43529	15.5986	11.0495	5.81558	6.20928	6.56996	7.06605	6.64629	6.79171
Cnga3	0	0	0.0829593	0	0	0	0	0	0	0	0	0	0	0
Inpp4a	4.40748	5.61501	6.65626	6.67162	3.13823	6.0179	9.20177	6.91528	4.38756	2.93773	3.29784	4.32143	5.16835	2.5766
Inpp4a	1.17594	1.35045	1.60516	0.995922	2.44093	1.77616	1.5519	2.01493	1.25584	1.18195	1.65826	1.09833	1.03004	2.20844
6330578E17Rik	47.1302	30.8683	37.9505	46.3276	35.8358	44.8477	26.5528	43.4807	22.6986	30.5495	26.3955	31.6849	29.4706	37.4477
Unc50	12.5567	16.8768	18.2911	14.9698	12.7827	11.5501	18.5386	17.7372	18.6215	14.8088	16.2303	16.6556	17.3664	14.2073
Mgat4a	0.615546	0.259864	1.76896	0.998834	0.581526	1.02513	2.25562	1.06513	0.171378	0.258786	0.284985	0.108716	0.219222	0.582483
4930594C11Rik	3.28347	2.07927	2.84398	2.36072	2.58086	2.51307	1.67672	1.3131	1.09701	2.71066	2.62687	3.89704	3.44801	2.89509
2010300C02Rik	0	0.105084	0	0.124279	0	0.03528	0	0.12762	0	0.0761075	0.0921937	0.0586166	0.0506566	0.166267
Tsga10	0.212846	0.134785	0.341402	0.23911	0	0.181007	0	0	0.0888898	0.0976191	0.118252	0.150369	0.194923	0.0710871
Lipt1	3.4904	5.01003	5.59855	5.92521	5.10012	3.06723	4.29095	4.11598	2.91536	4.58904	3.36125	5.26049	3.83579	2.48691
Mitd1	4.71067	7.8305	13.2227	6.83542	7.12051	3.63045	7.09966	3.6228	2.70503	2.83564	4.90712	3.32793	3.41526	1.96661
Mrpl30	48.1753	37.8023	52.0749	30.9816	41.5551	34.2892	32.6825	41.077	31.4909	31.2212	37.8201	34.4042	31.9701	30.7804
Lyg2	0	0	0	0	0	0	0	0	0	0	0	0	0	0
Lyg1	0	0	0	0	0	0	0	0	0	0	0	0	0	0
Txndc9	6.5345	4.73626	6.88226	5.83728	6.00972	6.22655	5.80716	5.93365	3.35367	4.54961	4.46147	5.28385	4.22984	4.57519
Eif5b	14.1074	12.0125	20.9461	13.5862	11.4189	12.3658	10.9826	10.0799	8.26155	8.24601	9.3894	11.5222	6.8355	8.06575
Rev1	2.37799	2.10968	2.12507	2.61308	2.4019	1.49229	3.03026	1.93084	2.82678	2.94272	3.01056	2.85232	2.99311	3.90177
Aff3	0	0	0.193139	0.0901801	0	0.0256	0	0.0926044	0.201148	0.0552254	0	0.0425336	0.110273	0.241294
Lonrf2	0	0	0	0	0	0	0	0	0	0	0	0	0	0
Chst10	0.116011	0	0	0.086884	0	0.0493286	0.16456	0.0892197	0	0.106414	0	0	0.0708282	0
Nms	0	0	0	0	0	0	0	0	0	0	0	0	0	0
Pdcl3	19.9372	11.0135	18.541	13.9785	12.3431	12.3554	12.3352	13.5386	4.07455	5.35017	6.12748	5.54408	5.43866	5.95031
Npas2	0.605949	1.09634	1.38848	2.13941	2.09357	0.441692	1.47348	0.266293	0	0	0	0	0	0.115644
Rpl31	3.25925	1.41154	3.76215	0.843453	1.58178	0.476909	3.57688	1.45341	1.02261	0.358967	1.27976	1.63601	1.72886	0.292626
Tbc1d8	13.7573	16.7674	30.1284	25.0937	11.0968	41.7862	27.9742	43.9486	9.02664	7.02406	11.4834	6.07162	6.02006	6.57878
D1Bwg0212e	5.02871	6.44126	6.50777	7.27551	6.82385	5.49139	9.88916	6.24056	4.67752	6.02796	4.69871	5.73263	5.37281	5.03852
Snord89	0	2.43761	3.08714	8.64866	2.90928	0	5.46025	2.96039	3.21516	5.29635	0	2.71944	2.35014	2.57124
Rnf149	85.585	52.7831	60.5212	54.9563	57.4843	82.4025	44.7601	54.6021	33.4425	32.5624	42.6699	42.9024	36.8946	32.1135
Creg2	0.0623967	0.0790258	0.700583	0.0934614	0.188634	0.18572	0.619563	0.287922	0	0.0286174	0	0	0	0
Rfx8	0	0	0	0	0	0	0	0	0	0	0	0	0	0
Map4k4	9.33569	7.46116	12.0827	16.1052	8.51559	5.66694	23.4713	13.9138	1.55953	1.86032	1.21619	1.27359	1.37579	2.0213
Il1r2	0.269425	0	0.648231	0.605342	0.203628	7.56105	0.382177	1.45043	0	0	0	0	0	0
Il1r1	2.21271	4.24645	2.3786	1.99164	1.0821	9.16576	0.438954	4.52376	6.69531	2.8038	16.0471	14.8201	10.4923	4.25417
Il1r1	1.65718	1.86695	2.72544	2.43322	0.810425	4.02178	5.75896	0.923793	5.15537	1.58544	8.76823	4.95799	2.06396	3.29705
Il1rl2	0	0.117505	0	0.55588	0	0.236702	0.263212	0.428117	0	0.0851038	0.206183	0	0	0
Il1rl1	0	0	0	0	0	0.000501616	0	0	0	0	0	0	0	0
Il1rl1	0	0	0	0.0534394	0	0.0603838	0	0.054876	0	0	0	0	0	0
Il18r1	0.040016	0	0	4.35644e-13	0.0794839	3.52933e-06	0	0	0	0	0	0	0	0
Il18r1	0.159156	0	0	1.73269e-12	0.316131	1.40372e-05	0	0	0	0	0	0	0	0
Il18r1	7.72918e-09	0	0.418848	1.10822	0.09025	0.259071	0.12347	0.200825	0.0727027	0	0	0	0.0531425	0.058142
Il18rap	0.145844	0.092356	0.818759	0.436907	0.110227	0.868192	0	0.224326	0.121816	0.0668893	0	0	0.089042	0
Slc9a4	0	0	0	0.070903	0	0	0.134292	0.0728091	0	0	0	0	0	0.126476
Slc9a2	0	0	0.083078	0	0	0	0	0.0796668	0	0	0	0	0	0.0691944
Mfsd9	0.344389	1.23582	0.920659	1.03169	1.1279	0.488122	0.325675	0.529714	0.862953	1.1583	0.382668	0.648799	0.911127	0.920163
Tmem182	0	0	0	0	0	0	0	0	0	0	0	0	0	0
2610017I09Rik	0	0	0	0	0	0	0	0	0	0	0	0	0	0
Pou3f3	0	0	0	0	0	0	0	0	0	0	0	0	0	0.0788825
2900092D14Rik	0	0	0	0	0	0	0	0	0	0	0	0	0	0
Mrps9	14.7897	11.7878	14.3153	13.9411	13.1051	10.5173	11.9364	13.9236	16.3998	10.2916	12.7502	9.54773	9.02958	10.0494
Gpr45	0	0	0	0	0	0	0	0	0	0.0429929	0	0	0	0
Tgfbrap1	7.84048	8.81289	8.12201	10.227	8.93797	7.33441	6.76567	7.73827	8.45882	11.3572	8.92975	11.7705	10.4513	13.3112
AI597479	3.24472	4.24202	3.44167	2.58684	4.74641	3.82749	2.96942	2.3344	2.36045	3.40834	3.14016	3.25357	3.32296	2.58685
Fhl2	1.62052	0.1466	1.11398	1.73379	1.0498	0.787491	6.23929	1.60236	0.193362	0.530878	0.257234	0	0.282678	0.154636
Nck2	3.65098	2.39457	11.0848	20.5075	3.6463	2.66129	13.3171	4.61287	0.98019	0.837238	0.724427	0.736943	1.03491	1.04517
1500015O10Rik	0	0	0	0	0	0	0	0	0.340344	0	0	0	0	0
Uxs1	11.7461	4.17269	5.97386	6.00773	4.9801	3.4109	6.09577	3.52527	1.19646	2.10233	3.18335	2.63116	2.44876	1.91367
Tpp2	13.4648	9.8574	13.9821	11.9495	10.4118	9.26644	9.27386	8.97858	5.2657	5.60433	8.47528	8.57772	7.12777	5.45883
A530098C11Rik	0	0	0	0	0	0	0	0	0	0	0	0	0.203419	0
1700029F09Rik	2.00227	3.26042	9.86422	5.35556	4.53985	2.31088	3.24594	4.61961	2.62805	1.31188	3.17831	2.22284	2.09562	1.91064
Kdelc1	2.64684	3.25364	2.62221	3.73138	2.23579	2.51572	3.75451	5.14883	2.861	2.28506	3.11404	1.9799	2.47149	2.288
Bivm	1.92521	2.75912	2.27538	3.18724	4.82463	2.2835	3.01835	2.18195	2.87753	2.09125	3.1525	3.07812	4.0211	2.97805
Ercc5	5.0531	5.54267	10.6379	6.14968	5.04662	4.4507	6.3998	7.35593	6.02943	3.97293	4.91291	5.16354	4.18688	3.67667
4832428D23Rik	0	0	0	0	0	0	0	0	0	0	0	0	0	0
Gulp1	0	0	0.0975106	0	0.0918925	0	0	0	0.812434	0	3.10729	0.515377	0.222695	0.16243
Col3a1	7.61012	4.44843	8.60716	23.5285	16.9107	20.4385	66.9836	56.3756	1.52118	3.25163	2.60184	1.24068	1.82671	3.0413
Col5a2	1.14869	0.55422	1.66701	1.88444	1.98438	4.18656	15.8285	9.21277	0.228439	0.27596	0.121559	0.154574	0.166979	0.109613
Wdr75	4.84852	3.77213	5.55497	4.25369	3.97854	3.4164	2.94753	2.87652	3.12407	1.71543	5.23351	5.08905	4.31339	3.79385
Slc40a1	71.1901	41.6918	29.4484	30.7872	31.7972	38.373	12.3001	23.0525	32.9944	29.8518	48.1754	37.9659	46.2741	59.3514
Dnahc7b	0	0	0	0	0	0	0	0	0	0	0.0326398	0.0207523	0.0179342	0.0196214
Slc39a10	3.13627	0.600435	1.81333	2.56734	2.92159	1.76775	0.931138	1.68278	0.609202	0.535223	0.486261	0.927492	0.97966	0.974385
Tmeff2	0	0	0	0	0	0.138235	0	0	0.0905137	0	0	0.153116	0	0
Sdpr	8.64622	5.85026	8.16906	16.0555	7.25082	5.48946	3.52816	7.10492	2.17642	3.74819	2.63212	4.0164	4.55566	3.48106
Obfc2a	19.8896	14.0485	16.2581	14.2275	12.3342	10.951	10.8512	9.5112	4.89865	4.32716	5.66676	6.75547	5.2932	5.9615
Myo1b	7.53906	7.72061	8.50321	11.9897	8.64604	10.5359	13.5169	10.2555	10.4598	9.97583	14.0153	14.1139	13.7897	9.81141
Myo1b	10.6836	9.78725	12.0501	16.9908	10.8778	12.6309	11.9709	13.1288	13.2997	13.2927	17.8346	18.7022	19.5424	12.6812
Stat4	0	0	0.778777	0.545437	0.183477	0.309673	0	0.0933499	0	0.0556701	0	0	0.0741071	0.0810789
Stat1	21.9232	44.4875	83.5298	54.8173	42.0849	50.4514	27.7198	26.6102	8.4244	8.12737	8.01623	9.20376	8.12495	12.3515
Gls	1.48664	0.61002	1.56101	1.56751	0.779026	1.30822	2.21649	2.73676	0.114426	0.51333	0.336655	0.508828	0.434228	0.400396
Gls	1.19287	0.972776	3.9565	1.3635	1.78439	1.17385	4.00999	1.89498	0.144798	0.548944	0.530976	0.29509	0.661142	0.315134
Nab1	20.2009	11.5761	19.4526	19.6571	18.8694	14.8503	17.4552	13.6758	11.5852	14.4193	14.2265	12.613	13.8966	17.9122
Tmem194b	0.0464337	0.0882128	0.521353	0.278204	0.105282	0.197439	0.197597	0.249973	0.0775674	0.127777	0.10319	0.0656078	0.170095	0.0620323
Tmem194b	0.0610043	0.115893	0.68495	0.365503	0.138318	0.259394	0.259602	0.328413	0.101908	0.167873	0.13557	0.0861951	0.22347	0.0814977
Mfsd6	8.33091	1.36407	9.84846	3.74849	3.61168	4.30685	3.85922	4.02537	2.81511	2.95712	3.37118	3.37549	2.68342	3.34393
Mfsd6	0.343184	0.246559	0.010111	0.00154294	0.000303058	0.159638	1.5532	1.41739e-05	0.322105	0.00014076	0.000518815	0.00102333	0.003898	0.000414423
Inpp1	3.67142	3.87489	8.3426	5.19375	4.31636	5.03024	2.89326	3.29414	4.59982	3.92898	3.85286	4.46699	5.23019	4.22355
Hibch	21.8717	23.5321	33.0382	25.7633	30.6533	28.3514	12.6509	19.4336	19.1551	25.5162	26.8982	28.053	23.4655	22.5526
1700019D03Rik	0	0	0	0.32493	0	0	0	0	0	0	0	0	0	0
Mstn	0	0	0	0	0	0	0	0	0	0	0	0	0	0
1700019A02Rik	0	0	0	0	0	0	0	0	0	0	0	0	0.352334	0
Pms1	0.596896	1.51194	1.34038	1.78813	1.53383	1.01522	0.677352	1.65258	1.39596	1.25929	2.25502	2.10844	1.60346	1.3556
Ormdl1	5.68435	8.68877	11.004	13.2119	12.7403	9.58475	8.89731	6.02982	11.9515	9.07974	8.49416	12.1859	10.7704	7.33206
Osgepl1	3.64533	4.7172	2.16087	1.89919	4.43209	2.5609	2.47302	2.43781	5.69237	6.03331	5.10716	5.26258	5.12852	4.55231
Asnsd1	12.2553	11.6411	20.5174	9.06364	11.9253	12.4414	11.7342	12.9595	14.5867	14.4032	13.1068	13.2034	15.6192	13.8141
Stk17b	7.72687	2.16693	12.4823	7.44027	3.67077	4.13036	4.38419	5.51798	1.38297	0.65814	1.8398	1.40369	1.61742	1.99079
Hecw2	0.647354	0.348448	0.0577438	0.775715	0.146778	0.23397	0.275479	0.199142	0.243316	0.231154	0.359654	0.274401	0.316183	0.237497
Hecw2	1.78877e-07	0	0.199518	2.12695e-11	0	0	0.455021	0	0	0.210209	0	0	0	0.00326275
Ccdc150	0	0	0	0	0	0	0	0	0	0	0	0	0	0.0634873
Gtf3c3	3.13071	3.50756	3.66964	4.23847	3.36721	3.328	3.41606	3.98199	2.7155	3.0374	1.60555	2.80722	3.08764	2.89553
Pgap1	0.37836	0.878525	0.708031	1.039	0.476598	0.268135	1.2523	0.387977	1.89615	1.50393	1.40138	1.3365	4.081	2.19034
Ankrd44	1.70208	0.966345	4.98951	3.95608	2.43974	1.87173	1.24882	1.53469	0.931432	0.88831	1.36954	0.870749	0.788336	1.09773
Sf3b1	18.875	21.685	22.6361	26.2151	21.641	21.2943	22.6294	21.3471	19.6212	19.806	22.1417	21.2197	19.4441	20.3365
Coq10b	9.13544	6.55612	9.49106	10.9817	7.34389	7.87248	3.77418	4.03067	17.5424	15.3733	13.9594	19.3703	14.4183	12.5406
Coq10b	3.485	1.07325	4.82496	4.24058	3.53486	6.93237	4.94677	5.08008	7.90588	7.80597	15.7039	5.76177	13.5217	7.79931
Hspd1	166.489	109.262	169.984	184.07	140.723	118.559	49.7417	95.9408	69.854	64.4738	85.6871	84.0763	77.4902	67.99
Hspe1	120.613	72.7982	140.184	136.907	126.766	129.616	60.1481	116.673	59.4219	64.1769	63.8684	57.2498	52.6395	54.4446
Mobkl3	6.65803	6.24325	8.21491	8.24673	10.3544	11.0519	7.80975	6.00667	5.45417	6.92937	7.39807	7.68871	8.67706	7.2697
Rftn2	0.0984326	0.186998	0.631538	0.442314	0.74394	0.167417	1.39626	0.90841	0	0.270869	0.218747	0.0695394	0.0600961	0.460248
Mars2	2.88768	1.90814	1.20829	2.72684	1.99268	1.54817	1.60284	1.54491	1.46813	1.20923	1.81358	2.39484	2.29958	1.42569
Boll	0	0	0	0	9.1669e-08	0	0	0	0	0	0	0	0	0
Boll	0	0	0	0	0.529985	0	0	0	0	0	0	0	0	0
Plcl1	0.110401	0.174779	0.442703	0.496094	0.208598	0.234715	0.156602	0.0424525	0.138318	0.0759508	0.368015	0.116992	0.134806	0.073744
Hsfy2	0	0	0	0	0	0	0	0	0	0	0	0	0	0
Satb2	0.273809	0.260085	0.658778	0.666456	0.362146	0.349276	0.291296	0.26322	0.0571747	0.188368	0	0.241796	0.0417921	0.182895
9130024F11Rik	0.0970857	0.12296	1.31278e-10	0.21312	0.293504	0.185346	0	0.21885	0	0	0	0.274278	0.177821	0.19455
9130024F11Rik	0	0	0.467674	0.0150478	0	0.0632532	0	0.0154524	0	0	0	0.000222171	0	0
1700066M21Rik	4.69607	3.66006	5.11819	9.37873	7.82649	7.168	5.63651	3.51897	4.82756	7.95246	4.41527	7.40085	8.2337	9.89305
1110034B05Rik	1.15835	0.87162	1.9729	1.75386	1.07319	0.689068	1.62384	0.484564	0.948555	1.68555	0.992588	0.57744	1.29529	1.51378
1110034B05Rik	1.51855	1.14266	2.58638	2.29923	1.40691	0.903338	2.12878	0.635242	1.24351	2.20968	1.30124	0.756997	1.69807	1.9845
1110034B05Rik	0.000120104	2.3143e-09	2.14678e-07	0.00344189	1.47739e-05	2.44674e-07	7.29946e-13	0.925239	0.00724561	3.61444e-05	5.06238e-07	0.966282	1.81508e-06	1.89746e-06
9430016H08Rik	11.6406	10.3195	13.134	12.4796	7.90145	7.72033	11.1361	6.72063	9.53722	8.90344	7.88942	6.94534	11.3374	8.33704
Spats2l	0.225442	0.194735	0.872098	1.02085	0.961532	0.761255	0.0987057	0.63801	0.0433074	0.0475604	0.0576128	0.0183151	0.0791395	0.0519508
Spats2l	3.04998	2.1829	5.05361	5.37116	4.03122	1.54329	2.91309	1.70884	0.115994	0.127385	0.154309	0.0490548	0.211966	0.139144
Kctd18	0.630721	0.287733	0.565472	1.09232	0.834793	0.755648	1.63017	0.830336	0.20654	0.382759	1.24406	0.0427638	0.611578	0.544771
Kctd18	2.0814	0.863036	2.36099	0.416213	1.0666	1.17852	2.85859	1.64164	0.0725719	0.179719	0.562426	0.0014364	0.00311936	0.329659
Kctd18	0.196284	2.06543	1.28539	0.856457	0.654537	1.47306	1.27817	0.651043	0.161942	1.88106	0.144502	1.40519	1.69284	1.72852
Kctd18	0.801491	0.251256	0.43767	0.395012	0.148921	0.152787	0.25847	0.267122	0.147384	0.294034	8.69146e-11	3.82967e-12	0.288551	0.118348
Sgol2	0.612824	1.1211	1.69288	2.19282	1.08071	0.810683	0.386348	0.1571	0	0.0312293	0	0	0	0.0909658
Aox1	19.2397	37.2828	21.8538	26.0973	33.7628	23.2434	10.6588	13.971	17.4493	31.8877	17.9834	25.3177	27.6268	51.7369
Aox3	2.98766	45.1964	12.3797	19.1434	23.9602	3.95226	2.35442	1.14885	95.5891	118.717	191.807	196.117	155.045	99.7274
Aox4	0	0.0460851	0.0583652	0	0.0550025	0.0309445	0.516154	0.0559687	0	0	0	0	0	0
Aox3l1	0	0	0.303866	0.113504	0	0.0322212	0	0.0582777	0	0	0	0.0535344	0	0
Bzw1	42.2762	30.1685	37.4903	40.0796	33.3997	32.8023	31.343	29.7627	22.7229	25.1301	28.2419	29.957	31.9712	27.8125
Clk1	14.9755	14.7472	15.7585	11.9383	13.5097	12.295	14.4644	14.8379	11.6187	10.9549	17.7619	14.3304	14.9798	15.784
Clk1	0.902218	0.912157	1.45226	1.46471	3.78453	1.56222	4.1078	0.820288	1.83947	1.47906	6.1621	2.47019	3.52329	3.3972
Clk1	1.74886	3.8806	4.69128	3.06985	3.32374	5.98398	2.91049	4.2622	4.89978	6.86266	4.23177	6.01042	6.80877	3.91731
Ppil3	3.12386	7.87594	10.9381	3.98069	10.1972	6.4246	5.33182	6.10571	6.64102	6.68225	4.44087	5.14868	6.23551	5.33416
Ppil3	3.42515	1.78498	2.4879	1.63173	1.99835	1.12159	2.64209	1.34678	0.754074	0.611474	0.951977	0.370532	0.956931	0.961034
Nif3l1	10.996	4.89605	9.6455	6.17644	9.47933	7.23255	6.09287	5.2854	5.16624	4.64919	5.15457	4.24831	4.40568	5.39398
Orc2l	2.88354	1.28117	3.50589	2.00853	1.70362	1.87118	0.575426	2.18706	0.830705	1.03367	1.54715	1.1242	1.1043	1.71865
Orc2l	0.0310215	0.599434	0.0500852	0.0025324	8.03396e-07	0.000223281	2.33531	0.0887701	0.139853	0.000315911	0.260469	0.189263	0.299163	0.00449902
Fam126b	4.41114	1.13316	1.33498	2.52447	2.32742	4.406	1.65283	1.37618	3.44109	4.23708	11.375	10.9659	6.98691	5.03128
Ndufb3	60.5331	34.4564	31.6374	37.1849	45.236	65.0707	24.1195	32.9538	40.3346	51.7822	54.4137	64.3873	54.3978	37.7082
Als2cr12	0.229593	0.290781	0	0	0	0.195249	0.325675	0	0	0	0.255112	0.3244	0.140173	0
Cflar	1.71722e-17	0.132606	1.72164e-17	5.65096e-17	0.160604	8.84442e-18	1.32804e-12	7.36626e-12	0.17381	4.21307e-16	8.22321e-20	3.60838e-17	0.126125	0.144125
Cflar	13.5604	18.8265	23.4723	25.6836	24.1307	16.875	21.2405	16.4687	13.8994	13.7833	17.9765	16.7927	15.6263	18.2836
Casp8	12.1142	4.26361	13.8559	11.6814	5.33058	4.55967	8.99596	6.56974	4.97043	7.6147	7.78968	9.75105	4.47665	8.25144
Casp8	1.86847	2.55544	3.19703	3.20988	3.24409	6.14856	0.360218	2.41952	4.44652	1.19632	1.48633	1.31348	5.91821	3.88285
Trak2	5.97265	4.11268	5.06905	8.29477	5.52203	4.9806	6.08678	8.20558	5.13396	4.62752	5.7989	7.29192	6.16008	5.42267
Stradb	5.1535	9.49373	6.63796	7.13443	9.0882	7.43715	4.43042	11.8901	12.7829	13.2504	14.5761	15.1148	15.6365	15.0213
Als2cr11	0	0	0	0	0	0	0	0	0	0	0	0	0	0
Als2cr4	3.30247	0.0808859	0.0179991	1.21796	0.0693069	0.0540788	2.89019	0.460258	0.437385	1.80944	0.166247	7.95072e-05	0.799911	0.787202
Als2cr4	2.57057	3.81355	2.68768	5.14398	3.37926	2.05452	0.417059	0.74956	0.71231	0.239644	0.270743	0.841258	0.0286116	0.916926
Mpp4	0	0.0930063	0.000278139	0.00187123	0.00407272	0.00225678	0.000296345	0.0280932	0.000922339	0.00664986	0.638616	0.943503	0.168613	0.000390394
Mpp4	5.381e-13	0.697825	0.133213	0.111034	0.108478	0.133232	0.259046	0.202979	0.991333	0.206402	1.75866	0.649457	0.568872	0.520688
Als2	2.5601	4.89509	3.99077	5.91936	5.28656	2.62928	2.59439	3.56273	3.65199	5.21371	7.9326	7.56236	7.30218	5.96853
Als2	4.2737	8.83729	6.66193	9.88159	7.62105	4.38909	4.33089	6.66006	6.09636	7.9741	12.6195	10.4029	9.33433	9.96381
Als2	1.07738	0.161449	0.0249882	1.04057	1.03036	0.490618	0.307817	0.86456	0.0129274	0.0222085	0.546407	0.182383	1.30873	0.25592
Cdk15	0	0	0	0	0	0	0	0	0	0	0	0	0	0
Fzd7	11.2863	5.8606	7.42224	5.97319	6.65341	6.11073	5.76341	6.88602	7.4158	4.58966	5.18351	4.67772	5.83406	7.9912
Gm973	0	0	0	0	0	0	0	0	0	0	0	0	0	0
Sumo1	10.7211	9.61802	14.8081	16.9509	11.254	8.86413	8.44879	5.95488	9.20357	8.19518	11.5819	8.6261	8.54562	8.156
Nop58	25.4532	13.7991	23.4973	20.9826	19.514	10.9786	15.0654	5.63312	5.65908	5.7949	14.6498	10.9961	8.60846	6.23811
Snord70	0	0	0	0	0	0	0	0	0	3.19139	0	0	0	0
Snord11	5.8361	0	0	0	0	0	0	0	0	2.67665	0	0	0	0
Bmpr2	6.39691	4.57356	4.13732	7.57261	5.77044	4.60647	6.58593	5.15767	2.58533	3.78563	3.32468	5.10233	6.42519	5.09995
Fam117b	2.87796	1.82248	3.98672	2.59627	1.2853	1.64091	4.08236	2.36424	1.58433	1.76992	1.88964	1.70973	2.07655	1.61655
Ica1l	0	0.0627768	0.0795045	0.0742442	0	0.0421523	0	0	0	0	0	0	0	0
Wdr12	4.11889	3.63581	4.20422	4.11301	2.64133	3.13125	1.59344	2.59174	2.50204	2.51877	3.4672	2.82168	2.20989	2.75128
Carf	1.11164	1.49589	2.11737	1.04067	0.63012	0.886267	0.788424	0.534325	0.696372	0.764758	0.926398	1.27617	0.933197	0.928172
Nbeal1	1.5241	1.51394	0.958677	2.39479	1.80689	1.01656	1.99235	1.86161	1.44773	2.01478	1.99235	2.66014	2.75503	1.71671
Cyp20a1	5.78556	5.64824	4.44664	4.15243	4.37264	2.97257	7.18091	6.118	2.81889	3.64852	4.55361	5.62005	4.12097	3.54251
Abi2	1.55379	1.6809	3.58261	2.23038	2.59331	2.11968	3.03054	1.44391	0.702975	0.801703	0.791309	0.823275	0.711476	1.12437
Raph1	32.2055	23.8932	45.7064	45.7564	33.7664	36.1817	38.965	33.6311	6.85677	8.25418	6.84128	9.81465	9.44568	10.0179
Cd28	0.0838171	0.106155	1.20997	0.439411	0.126695	1.81762	0.475574	0.386763	0	0	0	0	0	0.111974
Ctla4	0	0	0.450841	0.561349	0	0.318707	0	0.28822	0	0	0	0	0	0.125166
Icos	0.111266	0.14092	0.356939	0.499984	0	0.331178	0.15783	0	0.18587	0	0.247267	0.157212	0.0679315	0.445934
Pard3b	0.172468	1.3925	0.622432	0.290625	1.14055	0.385007	0.0611611	0.762673	0.972364	1.1865	1.34147	1.09659	1.55313	0.979226
Nrp2	0.555285	0.355331	0.639236	0.790078	0.454729	0.345081	0.984478	0.696	0.641976	1.01348	0.459636	0.371322	0.492647	1.14495
Nrp2	0.580592	0.371526	0.668367	0.82609	0.475454	0.360807	1.02934	0.727722	0.671231	1.05967	0.480586	0.388245	0.515098	1.19713
Nrp2	0.676087	0.432633	0.778299	0.961962	0.553655	0.420152	1.19865	0.847416	0.781634	0.963385	0.55963	0.452102	0.599821	1.00898
Nrp2	0.575482	0.164476	0.466572	0.31987	0.412304	0.117693	0.162308	0.136556	0.340787	0.325386	0.375312	0.417993	0.405012	0.602524
Nrp2	0.613383	0.175308	0.497301	0.340937	0.439459	0.125444	0.172998	0.14555	0.363232	0.346816	0.40003	0.445522	0.431686	0.642208
Nrp2	0.646397	0.413635	0.744121	0.919719	0.529343	0.401701	1.14601	0.810206	0.74731	0.921085	0.535056	0.432249	0.57348	0.964668
Ino80d	1.48982	2.04108	3.3662	2.1503	2.25197	1.59589	2.4181	2.24104	1.0649	0.939513	1.11423	1.10311	1.16321	0.985584
Ino80d	1.30172	1.78338	2.94117	2.25082	1.96765	1.39439	2.11279	2.34032	0.930441	0.820904	0.97354	0.963834	1.01635	0.861145
Ndufs1	6.63328	6.96876	8.41798	10.0567	8.53408	8.20718	4.38287	8.70789	6.47682	7.09201	7.8895	7.09536	8.57992	8.59099
Ndufs1	4.3716	8.42994	6.36339	7.03731	6.73997	6.99881	2.01229	6.87651	5.8851	6.87025	7.33457	7.98994	7.78315	5.53815
Ndufs1	13.6796	9.84835	12.0098	13.9037	15.8841	14.1529	9.03872	14.5192	9.8883	12.7335	11.7222	10.6688	12.6464	14.4764
Ndufs1	9.40317	12.2037	9.21924	9.84113	12.9921	12.4412	4.32842	11.7828	9.19646	12.7601	11.1398	12.3292	11.7165	9.57608
Eef1b2	266.76	128.978	231.286	146.464	140.653	115.152	237.776	164.609	103.502	75.6396	127.176	106.326	96.2885	79.7627
Snora41	6.51961	0	0	0	0	0	4.624	0	2.72275	0	0	0	0	0
Gpr1	0	0	0	0	0	0	0	0	0	0.103526	0	0	0	0
Zdbf2	0	0	0	0	0.021668	0	0	0	0.0239462	0.0262978	0	0	0	0.0383006
Adam23	0.869804	1.34259	0.217992	0.569994	0.575212	2.51958	0.0771129	0.167233	0.63569	0.498655	1.2081	2.03549	1.3276	1.19831
Dytn	0	0	0	0	0	0	0	0	0	0	0	0	0	0
Mdh1b	0	0	0	0	0	0	0	0.162735	0	0	0	0	0	0.141343
Fastkd2	5.30621	4.64705	6.15695	6.51056	6.65549	4.36845	3.04275	5.29636	2.35745	2.89964	4.0143	3.42963	3.79102	4.07226
Gm13749	0	0	0	0	0	0.107441	0	0	0	0	0	0	0	0
Klf7	4.06865	1.54589	1.95781	2.84399	1.64001	1.38401	3.07804	2.50323	1.58589	0.746413	1.20557	0.958122	0.828011	0.905907
Creb1	0.747996	0.90799	0.804628	1.00466	0.469233	0.593858	0.98045	0.615044	0.368763	0.490892	0.714695	0.84827	1.02395	0.714048
Creb1	0.837635	0.612714	1.05212	0.940867	1.11102	0.801674	1.51609	1.08203	0.716626	0.624864	1.14429	0.818297	0.908683	1.08819
Creb1	0.92573	0.677154	1.16278	1.03983	1.22787	0.885994	1.67554	1.19583	0.791995	0.690582	1.26464	0.904359	1.00425	1.20264
Fam119a	2.98591	3.18005	2.61238	2.74447	4.10311	3.11636	6.35323	3.96643	3.85434	3.79711	3.46861	3.26006	3.1488	2.71976
Ccnyl1	1.85558	1.17505	1.58737	1.85293	1.12194	1.89361	1.57927	1.14165	0.723274	1.07798	0.824732	1.57309	1.35947	1.3221
Fzd5	1.79879	1.48661	1.71158	0.870613	1.12908	0.803749	2.46507	1.92282	1.04407	1.09067	0.711411	0.969246	0.874851	1.26263
Fzd5	1.31676	1.08823	1.25292	1.25937	0.826513	0.588364	1.80449	2.09151	0.764285	0.798396	0.520772	0.709511	0.640413	0.924275
Plekhm3	1.47913	0.401428	2.77922	1.07612	1.02209	1.15006	1.73845	2.08008	0.282388	0.135677	0.187833	0.358272	0.180611	0.225831
4921521F21Rik	0	0	0	0	0	0	0	0	0	0	0	0	0	0
Cryge	0	0	0	0	0	0	0	0	0	0	0	0	0	0
Crygd	0	0	0	0	0	0	0	0	0	0	0	0	0	0
Crygc	0	0	0	0	0	0	0	0	0	0	0	0	0	0
Crygc	0	0	0	0	0	0	0	0	0	0	0	0	0	0
Crygb	0	0	0	0	0	0	0	0	0	0	0	0	0	0
Cryga	0	0	0	0	0	0	0	0	0	0	0	0	0	0
D630023F18Rik	0	0	0	0	0.125446	0	0	0	0	0	0	0.11726	0	0
Idh1	25.6523	36.5858	22.0642	33.3898	35.9469	31.0287	15.4312	15.7623	39.6028	57.0172	45.0489	49.1831	71.137	61.2082
Idh1	55.1641	75.4491	54.9172	86.9919	98.9279	58.8903	37.9452	29.5827	87.8195	146.074	98.4209	107.354	123.8	132.684
Pikfyve	1.41456	2.17836	2.19158	2.21512	2.11391	1.49003	2.9186	1.92852	1.79912	2.28544	2.64347	2.86175	2.78718	2.34073
Pth2r	0	0	0	0	0	0	0	0	0	0	0	0	0	0.100123
Crygf	0	0	0	0	0	0	0	0	0	0	0	0	0	0
Mtap2	0	0.0523008	0.198711	0.0618545	0	0.023412	0.0390513	0	0.0919783	0.0505055	0.183541	0.0388984	0.0840401	0.174769
Mtap2	0	0.073467	0.27913	0.0868872	0	0.032887	0.0548555	0	0.129202	0.0709452	0.257821	0.0546407	0.118051	0.000379862
Unc80	0	0	0.321696	0	0	0	0	0	0	0	0	0	0	0
Rpe	6.4155	5.27183	8.1962	6.2961	6.73883	6.35761	5.13357	4.73423	4.43062	7.14305	8.22841	9.3884	7.21249	8.6936
1110028C15Rik	0.30732	2.24239	1.31672	1.26216	1.95586	1.13551	0.553686	0.769725	1.17909	1.14425	1.19038	0.944477	1.2573	0.484772
1110028C15Rik	0.345237	0.887972	0.476314	1.41789	1.11681	0.663829	2.18188	0.864693	1.32457	0.634738	1.33725	1.06101	1.36715	1.36121
Acadl	121.059	98.4603	90.4932	105.417	90.1938	102.788	44.4901	81.1884	78.5914	98.8522	66.0886	66.6089	85.3528	99.5144
Myl1	0	0	0	0	0	0	0	0.332594	0	0	0	0	0	0
Myl1	0	0	0	0	0	0	0	0.00658609	0	0	0	0	0	0
Lancl1	5.50808	7.94192	7.88343	4.63287	7.36518	7.06224	10.5778	10.0362	3.3266	2.7594	5.55535	5.38792	4.65625	2.99998
Cps1	469.605	1094.09	799.878	808.135	927.038	968.403	689.916	977.871	728.386	556.491	914.542	938.277	953.252	386.077
Erbb4	0	0.107651	0	0	0	0	0	0	0.496964	0.506784	0.47223	0.600486	0.674623	0.567762
Ikzf2	0.0768153	0.0243218	0.246421	0.402704	0.14514	0.130649	0.108962	0.0886136	0.03208	0.0176152	0	0	0.0937961	0.0513101
Spag16	0	0	0	0	0	5.22168e-06	0	0	0	0	0	0	0	0
Spag16	0	0	0	0	0	0.119538	0	0	0	0	0	0	0	0
Vwc2l	0.932773	0	0	0.0582151	0.117496	0.0661035	0	0	0	0	0.0863709	0.164743	0	0.0519218
Bard1	0.996251	0.378527	1.54471	1.64147	1.10433	0.649539	0.0942114	0.0510786	0.166424	0.0609223	0.073799	0.140764	0.121648	0.0887284
Abca12	0	0	0	0	0	0	0	0	0	0	0	0	0	0
Atic	31.4582	13.2514	20.339	13.9076	16.6534	14.4369	17.1022	16.946	8.91281	10.6143	12.3189	11.3568	9.39156	11.3859
Fn1	134.993	188.502	152.637	225.315	134.894	170.534	664.489	266.157	255.902	247.531	249.206	282.69	287.065	252.31
Gm8883	0.709876	3.67439	0	0.265938	0.757401	0.905532	5.37326	0.000635101	8.33503	11.5617	7.49652	8.76253	11.2634	11.5143
Gm8883	0.000447763	0.216164	0	0	0.0695634	0.000571175	0.243993	1.19339	3.84684	0.0018085	0.000172884	0.0256508	0.0144546	0.15749
Mreg	14.2296	8.3673	11.0627	14.7893	11.7422	9.44621	4.11929	6.03006	9.82353	10.0557	6.77624	9.64243	8.77625	13.1905
Pecr	16.8226	52.6837	42.6825	37.5677	53.1687	44.0889	27.3336	26.8161	114.963	131.163	97.5404	107.394	108.683	110.531
Tmem169	0	0	0	0	0.194296	0.0546558	0	0.0988548	0.107362	0	0	0.272427	0	0
Xrcc5	6.08727	7.61991	3.0654	4.77097	5.88457	2.58834	5.22099	3.04841	5.67559	6.49266	5.97737	6.10064	7.17363	6.99746
2010-03-04	0	0	0	0	0	0	0	0	0	0	0	0	0	0
Smarcal1	1.99405	2.08181	2.72298	2.42173	2.72902	1.67285	2.36985	2.03091	0.990312	1.95267	1.31743	1.97983	1.87549	1.90794
Ankar	0	0	0	0	0	0	0	0	0	0	0	0	0	0
Rpl37a	50.0152	24.634	49.5208	29.5963	21.9338	21.2668	33.2833	24.2186	16.5038	11.3278	17.1526	15.704	13.5715	15.6731
Igfbp2	5.54967	30.2234	2.00286	6.85791	2.3069	1.76982	2.75525	5.76185	591.008	219.403	383.866	289.933	257.506	115.288
Igfbp5	4.82121	0.861116	1.735	1.48133	0.747447	0.499362	4.20852	2.61448	5.47248	6.80365	2.1291	5.80772	4.45298	5.57379
Tnp1	0	0	0	0	0	0	0	0	0	0	0	0	0	0
Pinc	0	0	0	0	0	0	0	0	0	0	0	0	0	0
Tns1	36.634	29.7053	23.8187	44.0776	19.5102	23.2961	35.021	34.3447	18.8625	23.2127	22.6323	23.521	23.0755	25.5132
Rufy4	0.176083	0.278763	0.141217	0.791243	0.133081	0.149743	0.249772	0.473966	0.44122	0.646066	0	0	0.483768	0.764515
Rufy4	0.135971	0.215261	0.109048	0.610997	0.102765	0.115632	0.192874	0.365996	0.34071	0.498892	0	0	0.373565	0.590358
Cxcr2	0.475634	0.150598	0.0953637	0.356216	0.0898693	2.88196	0.16867	0.731584	0.0993182	0	0	0.0840049	0	0
Cxcr1	0.32192	0	0.516355	0	0.243303	0.821295	0.45664	0.495153	0	0	0	0	0	0
Arpc2	106.943	53.0871	117.385	88.2376	62.3318	80.3481	92.561	81.8972	44.662	46.3461	49.3445	47.7	51.4588	46.0085
Gpbar1	0	0	0	0	0	0.15541	0	0	0	0	0	0	0	0
Aamp	98.8914	114.699	114.708	97.9186	85.9124	80.1149	86.5284	85.9806	86.2507	81.0665	79.1159	75.1585	73.3412	70.6454
Pnkd	2.17641	8.12085	7.35822	10.4212	6.25652	8.23974	1.14901	5.58824	4.18974	4.49549	4.34997	4.1588	1.45127	3.46907
Pnkd	14.9246	11.4171	12.5477	14.3755	10.8803	16.8241	14.8055	20.8872	11.6942	7.37855	9.57584	10.0848	8.3724	10.4387
Tmbim1	35.1178	23.0327	27.6612	24.4221	23.5793	24.1983	30.6891	29.6603	14.666	15.0278	14.4587	16.6135	14.4532	18.7451
Pnkd	14.9065	26.9202	6.94733	17.9373	21.6781	10.4318	6.81943	9.71064	3.84512	11.4511	4.47586	7.03596	9.2155	14.1851
Gm216	0	0	0.138121	0.128982	0	0.21969	0.244295	0	0	0	0	0	0	0
Slc11a1	32.3519	18.1995	46.2241	27.7578	33.1158	21.4357	11.8068	19.204	2.22996	1.65664	2.61756	1.77519	2.58883	3.25199
Ctdsp1	67.3218	63.989	72.6527	67.9436	69.9488	53.1937	48.582	45.3405	54.2652	51.0807	42.704	44.6054	55.2283	55.2723
Mir26b	0	0	0	0	0	1.81007	0	0	0	0	0	0	0	0
Vil1	0.464342	0.294046	1.76889	0.869398	0.965093	1.42759	0.164666	4.01746	0.0969603	0	0.257977	0.246032	0	0.310165
Usp37	1.96132	1.91079	2.05695	2.56114	2.09048	1.6696	1.21271	1.315	0.882103	0.922599	1.45288	1.13691	1.32026	1.41087
Rqcd1	12.7408	9.19067	14.4829	17.0925	13.1461	9.563	9.27206	8.69081	5.2746	5.4369	5.90898	6.41807	7.10223	6.36432
Plcd4	1.18519e-22	3.93869e-07	0	0	0	0	0.157319	4.28071e-28	0	0.101731	9.06877e-24	7.10169e-15	0	5.32124e-19
Plcd4	2.10144e-23	0.15373	0	0	0	0	0.0278942	7.59008e-29	0	0.0180379	1.60797e-24	1.25919e-15	0	9.43504e-20
Zfp142	1.59805	2.17728	2.56326	2.03098	2.30577	1.89437	2.4729	2.34628	1.21343	0.821767	2.04472	1.36845	1.18262	1.39092
Bcs1l	5.73719	8.89481	9.51968	4.74124	7.32648	6.05666	4.49001	5.78157	5.12246	4.5367	4.39647	6.28935	4.83134	7.40021
Rnf25	11.2921	13.9906	23.0342	12.5016	13.1727	14.0913	14.2767	12.4601	10.0468	7.09295	10.9106	7.45723	7.94328	7.70673
Stk36	0	0.350226	0.554436	0.10355	0.783738	0.146977	0.392254	0.265835	0.173228	0.0634132	0.0768164	0.0488397	0.168829	0.184712
Ttll4	4.50915	4.57947	5.25388	4.90626	4.56537	3.50906	6.87892	4.12213	2.55822	1.91198	4.15953	3.90683	3.48018	3.40977
Cyp27a1	14.5501	86.5622	25.9484	25.9521	27.0578	28.8175	11.6774	25.6191	259.53	214.07	261.231	239.938	269.538	191.183
Prkag3	0.127813	0.161876	0.102505	0	0.0965991	0.108694	0	0	0	0.117239	0	0	0.312135	0
Wnt6	0	0.1108	0	0	0	0	0	0	0.146144	0	0	0	0.106825	0
Wnt10a	16.4388	13.3341	45.1804	10.6515	26.384	38.1695	30.6543	9.51736	0	0	0	0	0	0
Cdk5r2	0	0	0	0	0	0	0	0	0	0	0	0	0	0
Fev	0	0	0	0	0	0	0	0	0.204344	0	0	0	0.149367	0
Cryba2	0	0	0	0	0	0	0	0	0	0	0	0	0	0
Mir375	0	0	0	0	0	0	0	0	0	0	0	0	0	0
Ccdc108	0	0	0	0	0	0	0	0	0	0	0	0	0	0
Ihh	0	0.843788	0	0.11088	0.111895	0	0.21001	0	2.34954	0.203706	1.97409	2.09187	0.9039	1.08783
Nhej1	3.4718	1.46568	1.85624	2.31123	1.74929	2.29636	1.64157	1.18668	1.61101	2.65382	1.2859	2.99776	3.53273	2.06137
Slc23a3	0.17582	0	0.282013	0	0.132883	0	0.249399	0.135217	0.440562	0.161275	0	0.248423	0.107344	0
1810031K17Rik	19.4267	28.872	25.1189	24.0507	22.3732	21.859	28.8687	30.1855	28.037	20.3046	14.5375	16.8986	19.6063	21.0094
Fam134a	39.481	69.6277	64.8023	62.9522	60.32	44.0448	51.3866	52.4557	89.592	69.1847	63.524	64.8815	75.1641	79.6832
Zfand2b	3.31022	5.61819	3.17519	5.92015	5.08992	4.56235	3.02705	5.41804	8.24028	4.764	6.21481	5.08033	5.29639	5.20293
Zfand2b	3.47988	5.90618	3.33791	6.2236	5.35076	4.79615	3.18218	5.69572	8.66254	5.00813	6.53332	5.34069	5.56785	5.46958
Zfand2b	1.89486	6.04774	5.17853	2.23733	2.9136	2.6116	7.25768	4.96575	3.3892	2.72703	3.55754	2.90813	3.03179	1.9538
Abcb6	52.9249	58.7486	60.7493	62.4583	42.0511	27.3825	17.8496	33.2072	37.0955	33.8921	28.6498	28.7613	32.7642	37.4122
Atg9a	12.7855	22.8283	18.349	18.4309	17.4371	17.0452	17.8633	20.9964	25.6137	20.9865	25.1018	25.943	25.4132	20.2912
Ankzf1	8.35728	11.8807	10.2046	10.8072	6.66638	9.01583	10.1689	11.6868	9.51507	8.65192	9.6446	11.1091	8.40902	8.68657
Glb1l	1.27821	1.51059	1.75331	1.63515	0.764904	2.32368	0.931371	1.9333	1.49066	1.29679	1.24974	0.735625	0.56538	1.10005
Stk16	18.3733	18.3026	29.4062	28.2238	20.9682	23.4638	17.8537	20.2959	18.8783	22.1253	22.9861	20.6631	17.6951	22.9418
Tuba4a	155.188	80.5328	97.0582	85.2079	93.7499	105.895	87.664	110.414	39.4218	47.3981	46.8173	36.7063	50.1346	41.5764
Dnajb2	15.612	16.9366	18.2355	20.2607	25.2684	11.7659	9.17348	15.4704	10.4787	10.3025	9.03735	7.15041	7.02082	7.49402
Dnajb2	1.2924	8.04302	8.55727	4.61603	4.17875	4.15322	2.17626	6.32679	1.31571	3.01468	3.50729	6.20909	2.50714	4.17298
Dnajb2	0.856411	7.93892	7.56654	5.14711	4.47673	4.25783	1.05826	6.30487	1.34423	2.3582	3.77244	3.52401	2.56147	2.33127
Dnajb2	0.932551	5.81697	5.40856	3.5455	2.87832	2.81515	1.25631	4.55196	0.759534	1.74033	2.68199	3.58436	1.4473	2.40895
Dnajb2	8.43373	17.7831	23.3174	18.0319	15.7926	14.4439	12.1466	10.7231	5.55677	5.85015	3.34703	1.83994	4.95388	3.69168
Ptprn	0.716512	0.129638	0.656728	0.0766595	0.0773613	0.0435236	6.67896	3.69985	0.17099	0.0469455	0.113736	0.216939	0	0.410234
Resp18	0	0	0	0	0	0	0	0	0	0	0	0	0	0
Dnpep	4.49199	8.57785	3.1786	7.81166	2.16601	2.43924	6.87537	3.77781	1.75685	1.84718	1.84793	5.02212	1.97486	0.984744
Dnpep	28.9422	40.8487	21.3847	31.926	29.7262	20.8976	24.5647	17.497	17.5533	19.3682	18.0203	15.7551	16.9065	15.5328
Des	6.56663	2.6656	3.781	5.17015	3.30864	4.72522	6.2098	6.08608	1.40635	2.08502	3.92889	1.30847	1.64477	3.59901
Speg	0.0752929	0.00450552	0.0593159	0.00505259	0.00527621	0.0480247	0.0437317	0.115502	0.0112345	0.0031305	0.0175209	0.00757745	3.39642e-15	0.0071645
Speg	4.36556	0.247919	2.49666	1.92662	1.02286	0.769845	0.491539	3.36026	0.221834	0.133312	0.00707644	0	0.195211	0
Speg	0.431751	0.025836	0.340134	0.264878	0.0302553	0.118999	0.25077	0.662324	0.0644221	0.0179512	0.10047	0.0434513	1.44118e-20	0.0410833
Gmppa	14.6819	15.7455	14.8134	12.2372	16.1077	14.8016	15.4517	13.6588	16.6145	10.5349	10.525	12.5471	10.8433	9.96522
Accn4	0	0	0	0	0	0	0	0	0	0	0	0	0	0
Chpf	1.56458	1.01185	2.69644	1.52079	1.25796	1.34469	2.03046	1.89449	0.417068	0.274815	0.3329	0.18814	0.243887	0.444718
Chpf	3.86671	2.5007	6.66401	3.75849	3.10894	3.32328	5.01808	4.68206	1.03074	0.67918	0.822733	0.464971	0.602742	1.09908
Tmem198	0.165677	0.314746	0.265743	0.372241	0.375649	0.0704469	0.470022	0.382248	0.138382	0.151971	0	0.117045	0	0.110667
Obsl1	0.125421	0.357403	0.15088	0.328759	0.0947911	0.426637	0.533723	0.675194	0.41903	0.172568	0.278722	0.0443028	0.229719	0.335107
Inha	0	0.15662	0	0	0	0	0	0.570628	0	0.113433	0	0	0.151	0.330412
Stk11ip	3.00314	1.95315	5.40285	4.31592	2.20839	3.00257	6.33233	4.55679	1.96602	1.97297	1.08225	1.43353	1.33797	1.51806
Slc4a3	0	0	0.326719	0.0610203	0	0.138578	0.924591	0.563946	0.340267	0.112105	0	0.115121	0.049744	0.272119
Epha4	0.0571805	0.0362097	0	0.171297	0.129649	0	0.16222	0.0879508	0.09552	0.0524502	0.127072	0.121189	0.0698209	0
Pax3	0	0	0	0	0	0	0	0	0	0	0	0	0	0
Pax3	0	0	0	0	0	0	0	0	0	0	0	0	0	0
Sgpp2	0	0	0.145168	0.0677817	0	0.153933	0	0.139208	0.151188	0.0830177	0.201129	0.127877	0.0552559	0.181363
Farsb	18.1598	14.0791	16.6057	16.0154	13.3401	13.0619	9.38897	11.0945	7.08783	11.0531	11.5035	10.791	9.94731	11.5633
Mogat1	2.70029	5.69988	0.240623	12.3586	9.29715	0	0.425592	0.230743	0.250601	6.19226	0	0.635888	0.915892	3.20658
Acsl3	3.7821	1.62779	1.20053	3.84704	4.15791	3.414	0.564982	1.3254	0.69576	1.69805	2.41653	1.59475	1.42533	0.855914
Acsl3	4.47023	5.1589	0.976815	6.82528	2.19533	2.31276	1.71521	6.34737	3.34998	2.78723	0.848956	1.76012	2.45135	2.88312
Acsl3	2.27408	1.77469	1.46084	2.84986	4.12533	2.42993	1.63585	1.49383	0.849061	2.69578	1.174	0.774762	0.963212	1.0342
Utp14b	5.0258	2.12592	1.38658	6.12541	1.80408	1.26519	1.49015	1.36642	2.26339	1.4943	1.1782	2.40372	1.80542	1.3641
Utp14b	0.993953	0.107415	0.493792	0.402159	0.0684402	0.19794	0.0228113	0.0130215	0.072288	0.253862	0.498643	0.35807	0.441052	0.151189
Kcne4	0.734548	0	0.824743	0.110025	0.777225	0.562202	2.91746	2.48562	0	0.134756	0	0.103787	0	0.0981308
Scg2	0	0	0	0.109051	0	0	0	0	0	0	0	0	0	0
Ap1s3	0.125813	0.557701	0.605407	1.03648	0	0.534965	0.356929	0.48379	0.105085	0	0.279594	0.177766	0.0768127	0
Wdfy1	10.333	8.96103	10.7698	8.86858	6.24757	6.7276	14.4073	8.18557	6.97281	5.76148	5.7424	6.74033	4.32021	2.65542
Wdfy1	1.02821	0.0061206	0.0401861	0.0234292	0.0117533	3.2484e-05	0.181566	0.0508788	0.000542525	2.97721e-14	4.08838e-05	6.72329e-06	7.82914e-14	4.34335e-09
Mrpl44	18.2952	17.0564	20.1748	15.6048	21.509	20.0964	18.3823	21.4961	11.2486	13.5186	11.8584	11.6684	11.6352	11.8811
Serpine2	0.881672	3.57326	3.11122	1.45268	0.932897	1.87446	6.50334	7.05183	14.1392	5.25678	24.0999	21.5514	13.7802	5.18257
Fam124b	0	0	0.101395	0.189372	0	0	0	0	0.105599	0	0	0	0	0
Cul3	18.3276	18.0722	19.0031	19.5106	18.304	17.5342	18.5696	15.1018	15.8548	15.7907	17.7464	21.3639	21.0203	18.4508
Dock10	1.73413	1.25502	4.17227	2.63459	2.09701	2.63344	1.54619	2.66731	0.413837	0.386306	0.385375	0.280024	0.635243	0.926673
9430031J16Rik	0	0	0	0	0	0	0	0	0	0	0	0	0	0
Irs1	6.12081	8.45222	8.55088	10.8538	8.86404	4.44962	3.86502	6.07391	3.10042	4.12934	3.59802	2.62239	2.84489	3.24442
Rhbdd1	10.9749	6.31177	10.2217	9.21909	10.5365	8.60309	9.23755	8.35373	3.65433	4.69339	3.95507	5.44835	4.8443	4.65856
Rhbdd1	4.07955	1.82345	2.54999	3.42685	3.91654	2.82881	5.40775	2.46512	1.35836	1.74461	1.47014	2.02521	1.80067	1.20395
Col4a4	0.139026	0	0.0371659	0.277655	0.0350246	0.0197049	0.262942	0	0.0387071	0.106271	0.154479	0.0654782	0.141466	0.0928648
Col4a3	0	0.0532316	0.101124	0.314777	0.0635317	0.0893577	0.357717	0.0646477	0.0702115	0.192766	0.0934038	0.148465	0.128304	0.112299
Mff	13.193	9.21455	18.6718	15.5475	16.2764	20.3766	16.5125	19.6957	11.9918	10.6779	10.779	10.1428	12.5559	11.2748
Tm4sf20	0	0.304904	1.5446	9.55591	0.727804	7.37035	3.75642	0.185147	0	0	0	0.340156	0	0
Agfg1	22.1463	9.64165	18.2237	19.9551	14.9072	11.6238	18.4886	20.4028	5.20248	3.96762	4.61398	5.62265	6.1267	5.31624
Slc19a3	0.365124	0.924865	0.292827	0.546905	0.551912	1.19028	0.172642	0.84241	0	0	0	0	0.0743065	0
Ccl20	0	0	0.376606	0.175844	0.177454	0	0.666106	0	0	0	0	0	0	0
Ccl20	0	0	0.349378	0.163131	0.164624	0	0.617946	0	0	0	0	0	0	0
Wdr69	0	0	0	0	0	0	0	0	0	0	0	0	0	0
Wdr69	0	0	0	0	0	0	0	0	0	0	0	0	0	0
Sphkap	0	0	0	0	0	0	0	0	0	0	0	0	0	0
Pid1	14.3867	32.4021	16.2185	18.9064	24.1058	36.4153	32.7287	31.7314	20.0652	22.1602	28.6537	30.4911	26.3505	23.7526
Dner	0	0	0	0	0	0	0	0	0	0	0	0	0	0
Trip12	22.69	21.1484	26.8741	24.4489	19.8744	17.8104	18.6506	17.1611	10.2603	11.9227	14.1922	16.4809	16.0777	14.6292
Fbxo36	5.6286	6.87406	13.2198	3.91432	3.95015	7.17995	6.27322	3.40115	6.38031	3.68783	5.36076	5.11254	5.15464	2.95406
Slc16a14	0	0	1.35892	0.346094	0.232841	1.44097	0.218503	0.118466	0	0	0	0	0	0
A530032D15Rik	0	0	0.824408	0	0	0.0874182	0	0	0	0	0	0	0	0.137327
Gm7609	0.44921	0.284463	0.540394	0.841066	0.509259	0.191007	0.637199	0.172735	0	0	0.24957	0.158676	0.137128	1.20023
C130026I21Rik	0.133427	0	0.107007	0	0.302527	0.056734	0	0	0	0	0	0	0	0
C130026I21Rik	0.0558405	0	0.0447837	0	0.12661	0.0237437	0	0	0	0	0	0	0	0
Sp110	0.559832	1.29989	7.78234	1.6771	2.11557	2.69784	1.05882	1.43515	0.311733	0.25676	0.414705	0.527338	0.227863	0.623249
Sp140	1.49768	0.758726	5.40506	2.69197	1.35831	2.10151	1.48711	1.15181	0.37528	0.274756	0.166414	0.317418	0.182875	0.300119
Sp100	4.02415	4.56572	13.0438	5.90204	6.08279	6.84438	5.70822	4.12643	1.40049	1.38422	1.49048	2.36911	1.3308	2.464
A630001G21Rik	0.7476	0.591775	5.99569	2.65952	1.41256	4.05302	1.06046	1.58111	0.156108	0.600035	0.207674	0.264077	1.02697	0.374529
Cab39	33.8985	20.8634	29.7065	37.2257	23.7489	25.2648	28.4996	31.4159	17.1791	18.6478	19.0448	18.6339	21.1612	21.8163
Itm2c	65.2525	28.6419	65.5225	55.5639	38.3726	45.9136	76.3302	67.2318	16.1266	14.8406	11.3227	11.872	17.3544	17.554
Gpr55	2.12846	0.808713	17.2977	11.6898	2.03764	6.0939	7.44736	2.83733	0	0	0	0.200492	0	0.189566
Spata3	0	0	0	0	0	0	0	0	0	0	0	3.78149e-08	0	0.0973593
Spata3	0	0	0	0	0	0	0	0	0	0	0	9.09939e-05	0	0.000139135
Spata3	0	0	0	0	0	0	0	0	0	0	0	3.58172e-08	0	0.0922161
Spata3	0	0	0	0	0	0	0	0	0	0	0	0.48638	0	0.260438
2810459M11Rik	6.57158	9.41442	8.8127	9.03641	12.0096	7.42084	10.9263	6.83525	12.5524	7.97957	11.7311	11.6826	10.3921	14.4996
2810459M11Rik	6.69099	9.5856	8.97289	9.20072	12.2279	7.55574	11.1248	6.95948	12.7807	8.12463	11.9443	11.895	10.581	14.764
Psmd1	42.6738	45.5315	43.2257	49.4376	53.5858	40.4959	28.6898	30.4258	24.0406	33.639	25.4373	28.813	29.1068	31.3997
Htr2b	0.174632	0.221173	0.140054	0	0	0.297019	0	1.07443	0	0.0800929	0	0	0.106618	0.116649
Armc9	0.120814	0.38253	1.64719	1.53819	0.456549	0.359598	0.685339	0.185828	2.7526e-08	0.11082	0.401696	3.99119e-08	0.0737608	0.322805
Armc9	4.23062	2.90294	4.39284	5.35565	4.85604	1.91764	0.501887	1.87357	0.978528	1.42435	0.157628	1.41884	1.25458	0.795116
B3gnt7	0.418633	0	0.111913	0.104509	0.105466	0.11867	0.197942	0.107318	0	0	0	0.0985835	0	0.093211
Ncl	45.4872	20.5353	33.458	25.3367	23.3165	21.4843	26.4184	19.4123	19.9483	20.1185	26.9758	23.5906	16.7484	21.3976
Snora75	0	1.9753	2.50165	0	0	1.32634	0	0	5.21078	0	0	0	0	2.08359
Snord82	0	0	0	0	0	0	0	0	0	2.44048	0	0	0	0
C130036L24Rik	0	0	0.458439	0.214053	0.432026	0.243058	0.405422	0	0.477449	0	0.31758	0	0	0.190913
Nmur1	0	0	0	0	0	0	0	0	0	0	0	0	0	0
1700019O17Rik	0	0	0	0	0	0	0	0	0	0	0	0	0	0
Ptma	16.392	11.1492	20.2063	11.5944	18.3538	13.4237	21.0989	17.0421	5.83153	10.9985	13.1545	11.1515	9.82248	9.73273
Pde6d	6.62708	11.121	15.4131	10.9191	9.76686	9.86256	7.05033	10.1933	3.87468	3.34336	3.31365	3.04318	3.23682	3.32
Cops7b	4.54123	6.67584	8.58478	6.19478	5.88376	3.37918	3.4509	3.99141	3.11572	4.23993	4.50534	4.23944	3.36667	3.25006
Nppc	1.38768	0.219689	1.94759	0.259819	0.262198	0.295026	0	1.06721	0	0	0	0	0	0
Dis3l2	11.519	4.45241	19.6363	5.97533	14.4344	12.4889	4.88064	14.1894	2.04086	2.42422	2.88123	2.04325	2.55734	2.23168
Dis3l2	15.0393	5.81319	25.6367	7.80147	18.8458	16.3052	6.37223	18.5259	2.66458	3.16515	3.76177	2.66769	3.33889	2.91371
Alppl2	0	0	0	0	0	0	0	0	0	0	0	0	0	0
Alpi	0	0	0	0	0	0	0	0	0	0	0	0	0	0
Akp3	0	0	0	0	0	0	0	0	0	0	0	0	0	0
Ecel1	0	0	0	0	0	0	0	0	0	0	0	0	0	0
Chrnd	0	0	0	0	0	0	0	0	0	0	0	0	0	0
Chrng	0	0	0	0	0	0	0	0	0	0	0	0	0	0
Eif4e2	11.0062	7.78287	11.9859	10.0857	6.81347	7.2811	2.87999	4.26205	3.56513	3.70484	5.49164	7.60996	5.06438	1.9642
Eif4e2	9.12227	8.52027	10.6596	12.0152	9.73724	7.65106	6.72521	6.52603	7.60965	7.72766	8.15131	7.29353	8.94984	8.92294
Eif4e2	5.02871	1.65781	7.91095	7.33707	2.55109	5.21549	7.35341	8.21267	6.98114	4.00718	3.64361	2.41027	4.89021	3.52907
Efhd1	0	0.126945	0	0.150134	0.151508	0	0.85307	0.308339	0	0	0	0	0	0.133904
Gigyf2	4.80468	4.98543	4.03902	6.06953	4.44062	3.47059	5.00889	4.45185	3.26366	2.88061	4.2774	3.96689	3.99367	3.3447
Gigyf2	5.70283	5.91738	4.79404	7.20414	5.27088	4.11939	5.94523	5.28421	3.87376	3.41909	5.077	4.70843	4.74021	3.96994
Kcnj13	0.536454	0	0.430232	0	0.202722	0.114052	0.380477	0	0	0.246038	0	0.568481	0.163761	0
3110079O15Rik	0	0	0	0	0	0	0	0.603636	0	0.359984	0	0	0	0
Ngef	5.60031	5.16613	7.73408	6.65297	7.22387	6.50596	12.252	9.92806	22.2776	16.809	13.1826	17.4505	17.0761	15.8125
Ngef	0.500268	0.732219	0.633639	0.0541517	1.56495	0.689092	0.497456	0.394674	4.11548	1.54362	2.9082	1.71173	1.87064	1.07818
Neu2	0.0437324	0.152315	2.2552	0.229268	0.447436	0.950573	0.031017	0.0672659	0.284833	0.0902578	0.0971866	0.0308955	0.234397	0.175271
Neu2	0.149073	0.519206	0.971098	0.781516	1.5252	0.226438	0.105729	0.229293	0.970923	0.307667	0.331285	0.105315	0.799001	0.597455
Neu2	0.0323676	0.112733	0.0523286	0.169687	0.0042951	0.0491656	0.0229566	0.0497855	0.00483584	0.0668025	0.0719306	0.0228667	0.0060677	0.129723
Neu2	0.222561	0.775155	0.359813	1.16678	0.0295332	0.338064	0.15785	0.342326	0.0332514	0.459336	0.494597	0.157232	0.0417217	0.89198
Inpp5d	2.29502	0.659274	4.6486	1.83894	0.942124	1.36386	0.958613	2.01312	0.122046	0.0586385	0.313782	0.103228	0.189571	0.219605
Inpp5d	1.73174	1.38612	2.79512	2.92973	1.10381	1.84465	2.01547	1.75615	0.256599	0.123287	0.0288537	0.217035	0.39857	0.461717
Inpp5d	2.2673	0.651315	4.59241	1.81671	0.930743	1.34737	0.947031	1.9888	0.120571	0.0579301	0.309992	0.101981	0.187281	0.216952
Atg16l1	7.199	7.54816	7.85581	6.62895	7.314	5.9214	11.3835	7.1702	11.1388	9.5263	11.2775	10.9221	10.0874	9.61739
Scarna6	0	0.927673	0	0	0	0	0	1.12662	0	0.671872	3.25552	0	0	0
Sag	0	0.266746	0	0	0	0.179111	0.298757	0.161977	0	0	0	0	0	0
Dgkd	9.78629	4.58753	9.07167	8.85219	5.76338	3.918	12.8902	7.86836	4.72393	3.96374	4.30725	3.50174	4.30653	4.96636
Usp40	4.44325	9.43952	6.43721	9.2853	8.12455	7.13058	4.77786	8.26727	6.345	8.3157	6.05195	6.42991	7.35065	8.04218
Ugt1a10	0.334491	1.19097	0.840853	1.47738	0.451789	0.292764	0.426328	0.252537	0.706479	0.521727	0.64391	0.200559	0.657339	0.191393
Ugt1a9	179.514	208.055	138.965	136.804	224.226	129.27	46.8679	92.1239	10.7809	11.5286	6.87892	9.72898	5.85583	61.6103
Ugt1a7c	5.00403	0.760653	2.11313	0.473122	0.647508	3.79817	0.815355	0.715488	0.227281	0.12659	0.617608	0.38312	0.632621	1.27092
Ugt1a6b	21.1587	64.4617	44.9116	31.2477	40.9544	38.4805	41.4831	25.4565	102.434	106.553	92.4224	90.396	95.327	91.841
Ugt1a6a	20.4836	23.4492	28.4684	24.4168	31.8342	27.1689	15.7758	12.9782	23.7711	31.9834	24.479	25.7998	31.4129	33.873
Ugt1a5	2.37089	12	1.15679	5.06555	6.22985	1.47615	0.439038	0.517598	25.0735	47.3324	9.89026	10.606	29.2873	38.3648
Ugt1a2	0.347305	1.02723	0.301924	0.00851064	0.466314	0.745014	0.00216469	0.261787	0.968729	0.537439	0.3334	1.02371	0.675696	0.585659
Dnajb3	0.71158	0.90122	0	0.532923	0.806703	0.453853	0	0.273625	0.594347	1.14225	2.76735	0.754062	1.52054	0.712968
Ugt1a1	36.741	88.7878	17.0604	21.5837	48.2621	27.4416	11.5907	5.53695	237.109	206.353	165.889	202.77	220.636	250.562
Hjurp	8.49468	8.36378	9.09915	9.36862	9.27842	8.60945	10.7291	6.35398	13.7531	12.9689	8.46911	8.59083	11.6869	16.3229
A730008H23Rik	20.3936	22.8491	21.9227	25.2235	22.5464	12.6264	19.8305	9.46143	20.4637	28.0512	19.0964	19.7737	23.6871	33.6082
Trpm8	0.188261	0.0596085	0.301968	0.140994	0.28457	0.0800499	0.133523	0.217177	0	0.172687	0.104593	0	0.0574696	0.0628762
Spp2	24.9544	28.181	3.66909	25.2302	13.2021	2.65269	9.43933	0	75.3826	57.4157	70.7065	47.0119	56.8788	40.0049
Glrp1	0.554683	0.117085	0.148284	0.276946	0	0.0786183	0.524541	0.142195	0	0	0.205445	0	0	0.123503
Arl4c	1.00409	0.809257	6.5154	5.46905	1.79371	2.56168	6.08562	4.28225	0.91491	0.460514	0.811416	0.838333	0.613029	1.03654
Sh3bp4	1.77323	1.06052	3.00225	4.13164	1.71246	0.586437	3.63323	1.59102	0.575981	0.316272	0.547314	0.278385	0.300726	0.460624
Agap1	0.980341	0.578271	1.173	1.12089	0.580466	0.27628	1.45367	1.45271	0.984038	0.288474	0.594632	1.1778	0.444897	0.633261
Agap1	4.8897	0.794514	2.17817	2.40495	1.22739	1.4305	3.2847	3.77037	0.704137	1.05003	1.05183	0.842791	0.968989	1.19356
4933400F21Rik	0	0.0634548	0.160726	0.0750461	0	0	0	0.0770635	0	0	0	0	0	0
Gbx2	0	0	0	0	0	0.144738	0	0	0	0	0	0	0	0
Asb18	0	0	0	0	0	0	0	0	0	0	0	0	0	0
Iqca	1.01482	0	6.05885	3.96902	5.79499	6.28082	0.799725	7.71785	0	0	0	0	0	0
Cxcr7	10.5226	12.7051	10.802	8.30101	17.2842	7.93441	31.0466	20.9328	0.468748	0.450433	0.623586	0.198237	0.428292	0.093717
Cops8	21.2038	17.0328	21.5715	24.9965	19.29	17.3641	20.33	18.2699	12.4629	12.156	13.7437	15.1185	11.8667	13.5077
Mlph	0.24214	0.102224	0	0.604487	0.366012	0.377519	3.09126	0.496589	0.471911	0.259127	0	0.228086	0.344946	0.485225
Prlh	0	0	0	0	0	0	0	0	0	0	0	0	0	0
Rab17	2.32037	2.09779	2.80699	5.48152	4.72896	4.3728	2.79883	6.54277	7.10585	2.8697	6.49777	4.85773	3.05247	7.90371
Rab17	4.24922	7.90717	9.23449	9.61652	9.48649	4.61994	4.16126	3.94606	4.28566	5.75673	0.409172	4.48569	5.24466	4.60044
Lrrfip1	0.606057	2.78609	4.44074	3.32113	1.17545	2.21704	5.59775	4.31096	1.44055	1.34945	0.693652	0.701257	1.41135	1.74215
Lrrfip1	31.0692	17.0759	28.02	25.9848	16.4789	26.3778	34.6181	30.4108	9.38116	9.70049	9.15285	12.0181	8.81692	9.5616
Lrrfip1	1.7827	0.361013	0.527729	1.33625	0.027181	1.01644	1.80892	1.38512	0.0310105	0.280677	0.000121474	0.453639	0.030265	0.33506
Rbm44	0	0.119	0	0.0703691	0	0.599283	0.932965	0	0	0	0	0	0	0.0627619
Ramp1	0	0	0.0505827	0	0.00258742	6.06334e-05	0	0.0235216	0.00857838	0	5.28158e-05	1.29089e-06	9.43144e-11	0
Ramp1	0.283906	0.359569	0.341536	0.74419	0.316035	0.724176	0.402718	0.165402	1.04779	0.585944	0.630806	1.00285	0.693333	1.70676
Ramp1	0	0	0.285446	0	0.0146012	0.000342164	0	0.132736	0.0484092	0	0.000298048	7.28468e-06	5.32232e-10	0
Ube2f	23.3615	9.75044	16.3938	20.2796	15.4493	12.9812	10.1674	14.6998	8.64768	11.3232	16.2239	13.3159	12.8042	13.4768
Scly	38.6923	48.4849	51.6744	54.0264	39.5277	40.4334	30.6982	41.1047	42.5882	43.6875	35.8882	37.6433	37.2359	35.5919
Espnl	0	0.042105	0.106649	0	0	0.0565439	0	0.153405	0.111071	0	0.295521	0	0.0405941	0
Klhl30	0	0	0	0	0	0.0509457	0	0	0	0	0	0	0	0
Fam132b	0.385618	0	0.309263	0.288801	0.0971482	0.327935	0.182332	0.494274	0	0.0589529	0.142827	0.181618	0	0.17172
Ilkap	17.1926	22.277	22.4856	19.8093	19.191	16.7577	24.0123	20.9521	22.5343	12.9802	19.1036	18.4993	14.0493	15.1943
1700020N18Rik	0	0	0	0	0	0	0	0	0	0	0	0	0	0
Hes6	40.927	36.0437	174.115	115.704	119.836	60.3899	65.3594	93.5925	76.0657	67.2511	88.844	91.3364	70.3282	53.9516
Per2	2.54161	3.06194	6.91051	4.7355	2.9985	3.79566	5.01217	4.10001	13.3586	13.0215	16.8758	14.0142	14.6847	14.2442
Traf3ip1	3.41357	4.71633	4.06501	4.26087	2.97082	3.91458	3.08134	3.65944	2.41918	2.51443	3.10335	3.94621	2.52617	3.59297
Asb1	0.584266	1.26193	1.22535	1.3616	1.45695	2.15975	2.10266	2.25037	0.592582	0.583785	1.55034	0.574923	1.10998	0.599346
Asb1	1.15087	0.600053	1.04509	1.36146	1.52508	0.751218	1.73746	0.564731	1.16725	1.14992	0.346589	1.13246	1.10987	1.18057
Twist2	0	0.174646	0	0	0	0.469073	0.782414	0.212101	0	0	0	0	0	0.18422
Hdac4	5.51163	2.55952	6.85144	7.29248	3.95733	4.2575	4.95152	6.35818	1.68798	1.72735	1.32692	2.40117	1.90684	1.84079
Ndufa10	85.5962	86.2337	133.215	119.245	95.2289	99.6437	62.8313	104.497	78.9935	88.1236	79.1477	74.2143	78.2058	72.3689
Olfr1416	0	0	0	0	0	0	0	0	0	0	0	0	0	0
Olfr1415	0	0	0	0	0	0	0	0	0	0	0	0	0	0
Olfr1414	0	0	0	0	0	0	0	0	0	0	0	0	0	0
Olfr1413	0	0	0	0	0	0	0	0	0	0	0	0	0	0
Olfr1412	0	0	0	0	0	0	0	0	0	0	0	0	0	0
Olfr1411	0	0	0	0	0	0	0	0	0	0	0	0	0	0
Olfr1410	0	0	0	0	0	0	0	0	0	0	0	0	0	0
Olfr12	0	0	0	0	0	0	0	0	0	0	0	0	0	0
Myeov2	82.2613	51.489	119.402	75.8075	56.5284	59.4247	36.6576	85.5023	38.9101	43.1118	39.6417	44.6337	37.5594	33.8883
Myeov2	1.54991	0.00899622	3.7155	0.0132451	1.17042	1.96925	2.18488	0.0149391	1.28942	1.41612	0.00692626	1.09263	0.944078	1.03165
Otos	0	0	0	0	0	0	0	0	0	0	0	0	0	0
Gpc1	25.1616	2.83839	9.47698	8.69736	2.46371	2.85881	5.0575	4.38724	3.91395	19.1088	4.98043	7.41261	5.03772	25.3128
Mir149	0	0	0	0	0	0	0	0	0	0	0	0	0	0
Ankmy1	0	0	0.0894825	0.167124	0.0843269	0.094885	0	0.343233	0	0	0	0	0.06812	0
Dusp28	9.46458	5.53244	8.7583	9.45107	10.0878	8.46156	7.22907	6.53231	7.90529	7.45729	4.8538	6.17208	6.96373	8.26727
Rnpepl1	32.5548	35.1476	41.8381	40.0691	32.5706	29.3302	33.8769	45.2507	26.7456	30.9019	30.2432	24.9783	27.044	31.5488
9430060I03Rik	6.67023e-12	0.477405	1.06915e-16	0.187133	5.59696e-11	0.112213	7.3036e-16	8.00254e-19	9.78985e-14	0.11298	5.73344e-17	0.185479	5.55976e-15	2.95263e-16
Capn10	4.905	6.4926	5.74936	5.91968	6.17855	5.55004	5.53048	4.15915	7.77361	4.83743	4.8912	6.82279	4.99109	9.32508
Gpr35	3.04698	0.65734	5.93427	1.7878	0.554754	2.2969	2.09562	3.78655	0	0.031072	0.0752789	0.0478622	0.0827251	0.0452538
Gpr35	0.456627	0.407792	0.840715	1.38477	0.897481	0.884292	2.14382	1.55226	0	0.00986478	0.0238996	0.0151953	0.0262637	0.0143672
Aqp12	0	0	0	0	0	0	0	0	0	0	0	0	0	0
Aqp12	0	0	0	0	0	0	0	0	0	0	0	0	0	0
Kif1a	0.203241	0.271707	0.217331	0.0338252	0.0512023	0.124828	0.0640658	0.347345	0	0.0103571	0	0	0	0.0150843
Kif1a	0.191747	0.256341	0.20504	0.0319123	0.0483066	0.117769	0.0604425	0.327701	0	0.00977138	0	0	0	0.0142312
Agxt	79.4279	392.717	229.552	213.47	592.373	353.149	334.958	416.405	121.528	78.6551	97.2675	75.4917	79.9482	44.2924
2310007B03Rik	0.454013	1.61533	1.75989	0.793388	1.42973	0.514798	0.751347	1.39666	0	0	0	0	0	0
2310007B03Rik	0.491013	0.376895	1.90331	0.858046	1.54625	0.556752	0.81258	1.51048	0	0	0	0	0	0
Sned1	0.566131	2.7656	1.49182	1.6354	2.01712	0.825334	1.6061	1.18177	2.76961	2.18847	2.69596	1.94263	2.51823	2.21492
Mterfd2	3.38371	5.52966	6.3028	4.57783	5.03222	4.54838	4.0256	3.94539	5.74365	4.5055	6.91319	5.01229	5.2646	4.4475
Pask	0.494798	0.626664	1.47392	1.74696	0.694499	0.631173	0.601598	0.38053	0	0.0972567	0.0785421	0.0499369	0.172622	0.141646
Ppp1r7	6.93367	7.2134	9.69159	7.04741	8.08513	6.35977	7.72776	6.77979	6.37048	5.67864	5.94335	6.29796	6.47077	5.49159
Ano7	0	0	0.0902057	0	0	0.143478	0	0	0	0	0	0	0	0
Hdlbp	97.7393	120.665	108.066	103.696	127.048	91.3073	89.9322	103.896	74.8538	84.7587	94.3589	98.5135	85.8438	85.1245
2010-09-02	9.64541	6.52721	8.04127	7.30748	7.61612	6.8482	7.16266	6.63662	3.73375	4.0083	3.59833	4.90544	4.9781	4.07938
2010-09-02	11.4169	7.72598	9.51813	8.64973	9.01496	8.10614	8.47816	7.85539	4.41951	4.74461	4.25917	5.80647	5.89249	4.82864
2010-09-02	9.40846	6.36691	7.84376	7.12828	7.4292	6.68016	6.98686	6.4735	3.64209	3.90989	3.50996	4.78504	4.85589	3.97926
2010-09-02	9.08206	6.06451	5.97912	10.8586	7.10786	5.09216	10.4747	9.15424	4.3363	4.69208	4.72074	3.64752	3.70153	4.29454
Farp2	2.30557	6.30911	4.04397	3.52331	5.48216	6.76013	3.16958	6.16565	4.32864	4.62643	5.89383	5.64388	5.33927	5.34915
Stk25	15.3549	20.4448	23.5892	17.5856	18.289	17.0311	27.2649	26.6276	18.3897	13.8717	17.3824	15.7644	12.7293	14.2956
Bok	9.34918	7.20048	15.6039	26.1151	11.4583	5.26463	10.7527	7.77308	4.64313	3.47666	1.6846	4.81978	2.31404	4.05077
Thap4	17.7569	15.0635	18.0026	14.8042	11.0149	11.8953	14.2573	14.8156	6.71612	4.84028	5.58412	5.44391	5.72738	5.93051
Atg4b	7.20259	9.19942	10.6717	7.49706	10.2414	8.30532	11.6021	11.5479	6.11792	5.48696	5.69716	6.38205	7.22962	6.52351
Dtymk	13.3493	6.37838	10.0087	13.6259	8.31266	6.55178	10.6235	4.51057	9.28641	7.22504	8.67184	9.43508	8.45493	8.32081
Dtymk	9.41788	5.99321	12.6238	13.1002	7.75274	5.9583	0.974694	9.69169	6.56335	4.40488	2.68855	3.12378	5.28182	2.39475
Ing5	3.66782	4.79679	4.54024	5.19529	2.77208	3.18697	5.20276	4.90571	3.13014	2.85242	3.45531	2.98551	3.26161	2.82281
D2hgdh	1.77488	5.84452	4.17542	4.96256	5.90228	3.5722	4.19607	4.64097	7.21466	6.72927	6.70533	6.01869	6.5017	5.53261
Gal3st2	0	0	0	0	0	0	0.180346	0	0	0	0	0	0	0
Gm6086	0	0	0	0	0	0	0	0	0	0	0	0	0	0
Neu4	0	0	0	0	0	0	0	0	0	0	0	0	0	0
Pdcd1	0.563026	0.237692	4.2144	0.702778	0.56737	0.877809	0.266216	0.144334	0.156756	0	0	0	0	0
Fam174a	6.35407	4.89373	8.81455	6.81658	6.35982	6.93703	4.14119	5.67911	4.59004	4.56822	2.28983	4.36762	4.82298	6.07968
St8sia4	0.809541	0.211655	1.50164	1.20196	0.50522	0.796113	1.70382	1.33712	0	0.121301	0.148607	0.0944842	0	0.223258
St8sia4	0.232045	0.000293851	3.88071e-06	2.32846e-07	0.000701421	0.00014198	0.0139193	1.43473e-05	0	0.00534474	0	0	0	0.00030996
Slco4c1	0	0	0.121216	0.226392	0.114232	0.128535	0.428792	0.116239	0	0	0	0	0	0
Slco6b1	0	0	0	0	0	0	0	0	0	0	0	0	0	0
Slco6c1	0	0	0	0	0	0	0	0	0	0	0	0	0	0
D1Ertd622e	9.91157	6.52759	14.0962	14.5492	12.0855	7.8108	11.9974	8.94387	4.8568	4.00031	4.11161	3.54778	5.40584	5.9144
Hisppd1	10.4683	8.44074	10.6378	13.1478	12.6785	9.37236	12.1745	8.35079	5.15928	6.85877	9.24767	9.23289	10.6785	7.99139
Zh2c2	3.01384	5.27651	5.54506	5.0454	4.9576	4.14605	6.28692	2.99955	3.2577	4.14678	7.09164	4.50885	4.43775	3.19735
Pam	12.611	2.6806	14.5697	5.61401	5.93201	6.18724	7.88097	12.2081	2.94638	4.24689	4.3116	3.55124	5.06114	5.30165
Slco6d1	0	0	0	0	0	0	0	0	0	0	0	0	0	0
Slco6d1	0	0	0	0	0	0	0	0	0	0	0	0	0	0
Cntnap5b	0	0	0	0	0	0.03005	0.100247	0	0	0	0	0	0	0
Cdh20	0	0	0	0	0	0	0	0	0	0	0	0	0	0
Rnf152	0.391689	0.542583	0.157066	0.531692	0.462551	0.364325	0.416705	0.508331	2.53547	2.27357	1.7409	2.15294	2.12789	4.44709
Rnf152	0.292912	0.405754	0.117456	0.397609	0.345904	0.272449	0.311619	0.380139	1.89608	2.68312	1.30188	2.13507	2.04801	3.83705
Pign	2.31776	2.3145	2.50227	2.47023	2.0886	2.42591	3.03482	2.19385	1.4147	1.43098	1.88201	1.44849	1.46949	1.90546
2310035C23Rik	1.45218	1.5998	0.888578	0.829786	1.55965	1.93368	2.33094	1.45585	1.36545	1.57259	1.95329	1.70547	1.74851	1.17286
2310035C23Rik	1.11061	1.93949	2.18299	2.03855	1.1928	1.47884	1.78267	1.96092	1.95116	1.73303	1.49385	2.10011	2.03431	2.24064
Tnfrsf11a	2.30562	1.09503	3.69818	1.99655	0.816823	1.56246	1.02203	1.32987	0.180541	0.231316	0.240177	0.203606	0.219945	0.336892
Zcchc2	3.80711	5.62222	3.0019	1.65293	3.63594	3.29743	1.44971	3.08327	4.47878	2.88139	3.13037	3.91273	3.25639	5.85702
Zcchc2	3.98813	5.87008	5.55939	5.95212	4.64223	3.85348	3.99936	4.37625	4.02803	2.84304	5.90281	4.27781	4.56429	3.27531
Phlpp1	3.73518	4.618	5.37304	5.28395	3.94323	3.37813	4.70961	4.19489	4.0607	4.94893	3.82096	3.97912	4.52469	5.66321
Bcl2	0.631665	0.292046	0.990211	1.04426	0.345427	0.505436	0.842603	0.771594	0.167743	0.207265	0.0857608	0.177371	0.306568	0.397001
Bcl2	0.347814	0.0742131	0.623623	0.0249483	0.640562	0.0200059	0.646211	0.554725	5.70181e-05	7.73816e-06	0.0739162	8.79557e-07	1.52023e-06	0.0157138
Kdsr	3.82452	7.30671	3.27518	6.55389	4.7522	3.08704	3.21824	3.58937	3.79	5.5595	4.24961	3.43462	4.70954	7.27426
Vps4b	10.3951	13.7957	14.1903	13.4171	12.0355	11.0972	13.1767	9.95059	10.9917	12.274	13.3937	12.8907	15.2587	13.5178
Serpinb5	0	0	0	0	0	0	0.400206	0	0	0	0	0	0	0
Serpinb12	0.214486	0	0	0	0	0	0.304246	0	0	0	0	0	0	0
Serpinb13	0	0	0	0	0	0	0	0	0	0	0	0	0	0
Serpinb3a	0	0	0	0	0	0	0	0	0	0	0	0	0	0
Serpinb3d	0	0	0	0	0	0	0	0	0	0	0	0	0	0
Serpinb3b	0	0	0	0	0	0	0	0	0	0	0	0	0	0
Serpinb3c	0	0	0	0	0	0	0	0	0	0	0	0	0	0
Serpinb11	0	0	0	0	0	0	0	0	0	0	0	0	0	0
Serpinb7	0	0.121493	0	0	0	0	0	0	0	0	0	0	0.117133	0
Serpinb2	0	0	0	0	0	0.242293	0	0	0	0	0	0	0	0
Serpinb10	0	0	0.0637245	0	0.060053	0.135144	0	0	0	0	0	0	0	0
Serpinb10	0	0	0.0226385	0	0.0213342	0.0480107	0	0	0	0	0	0	0	0
Serpinb8	0	0.0198375	0.331105	2.2112	0.556896	0.104472	0.00525399	1.63375e-07	0.102937	0.000889581	0.0483555	0.00130835	2.59395e-07	1.3074
Serpinb8	0	2.15301	4.86913	4.84307	2.35615	1.05894	0.999387	0.452482	0.646784	1.07901	0.634393	0.248868	0.718417	1.83463
Cdh7	0	0	0	0	0	0	0	0	0	0	0	0	0	0
Cdh19	0.11848	0	0	0	0.537273	0	0	0	0.197921	0.326036	0	0.0837024	0	0.94969
Dsel	0.125573	0.0795194	0.201417	0.0470226	0.142359	0.160183	0.534371	0.28972	0.157327	0.0863886	0.13953	0.0887132	0.153332	0.209696
Cntnap5a	0	0	0	0	0	0	0	0	0	0	0	0	0	0
Tsn	11.9065	15.909	16.0422	12.9298	15.4779	11.2392	14.5247	12.2702	12.3317	13.4881	11.7746	15.9819	14.6112	15.9063
Mki67ip	19.2955	9.92032	15.3216	14.594	14.7276	13.1598	13.8207	13.3702	8.4572	8.93725	13.7981	12.147	11.0807	7.7843
Clasp1	1.9729	1.19618	1.87682	2.13771	1.34039	2.1707	1.89049	2.54137	0.560972	0.572743	0.65299	0.607925	0.570218	0.49769
Clasp1	3.56351	2.16058	3.38996	3.86128	2.42107	3.34251	3.41469	3.55514	1.01326	1.03452	1.17946	1.09807	1.02996	0.898951
Clasp1	3.34574	2.02855	3.18281	3.62533	2.27311	3.13817	3.20601	3.33792	0.951327	0.971294	1.10737	1.03095	0.96701	0.844009
2900060B14Rik	0	0	0.486083	0	0	0	0	0	0	0	0.673462	0	0	0
Tcfcp2l1	3.27879	1.928	2.00348	1.78322	1.71104	1.74271	1.82715	2.16137	0.684653	1.25315	0.47709	0.882423	0.97707	1.74689
Gli2	0	0	0	0	0	0.0229362	0	0.0829685	0	0.049479	0	0	0	0
Inhbb	30.0186	1.99248	17.5956	7.83359	3.34208	2.89271	41.7366	22.4321	0.142057	0.390017	0.566943	0.300384	0.155756	1.02245
Ralb	46.1042	11.9803	29.4527	27.0277	16.1007	22.443	31.7971	28.9769	3.45249	4.1561	2.64976	4.26794	3.39717	4.99109
Tmem185b	12.1198	9.34338	13.2418	12.4972	9.02724	9.78405	14.9494	13.1033	4.25463	3.70573	2.9276	4.71545	4.39682	5.63175
Epb4.1l5	0.0688325	0.55829	0.340679	0.211832	0.365668	0.472348	1.05873	0.869486	0.458141	0.347194	0.14883	0.342043	0.0853987	0.266823
Epb4.1l5	8.01568	10.2846	10.0295	10.8777	12.2901	7.23001	17.7786	15.7363	12.0469	9.72502	12.1987	11.8543	12.4786	10.3001
Ptpn4	0.768887	0.87642	0.616642	0.978932	1.68523	0.91542	0.654395	0.354793	0.899098	0.775808	0.683479	0.923429	1.54912	0.61631
Tmem177	1.53974	3.83053	3.88098	3.3771	3.90675	2.47853	2.49612	4.90578	1.83724	1.81589	1.58867	1.55396	1.61153	1.98352
Gm101	0	0	0	0	0	0	0	0	0	0	0	0	0	0
Sctr	0	0	0	0	0	0	0	0.144785	0.157245	0	0	0	0.114939	0
Tmem37	86.8127	54.2985	88.1703	103.654	67.763	73.3728	35.3279	94.6741	37.4438	52.5434	29.6502	27.6489	43.4441	53.9479
Dbi	16.1329	29.0887	9.40438	21.2937	22.8528	15.8682	2.74202	0.717254	51.008	98.2613	64.4832	75.9824	88.5029	111.082
Dbi	188.892	337.958	208.624	346.773	246.82	191.061	92.5963	122.281	437.388	625.642	441.48	415.165	456.722	631.161
3110009E18Rik	4.52254e-07	2.86392e-07	3.29861e-09	0.270991	1.02542e-06	1.92302e-07	0	3.47812e-07	0	0	0	0	5.5223e-07	0
3110009E18Rik	0.739955	0.468579	2.37376	0	1.67774	0.314634	0	0.569071	0	0.339371	0	0	0.903529	0.494266
Steap3	0.32335	0.357764	2.68539	1.60576	2.62001	2.53459	0.283318	2.86989	3.10952	2.60347	2.18419	0.839513	1.42032	3.29958
Steap3	6.72516	6.33062	5.16699	10.8657	5.7605	4.82901	3.59068	8.05441	2.50301	5.35673	2.33601	4.70681	3.19856	3.62301
C1ql2	0	0	0	0	0	0	0	0	0	0	0	0	0	0
Marco	0.911432	11.3125	0	0.13652	0.137769	2.24777	0	0.280379	3.95862	0.752429	1.82293	0.515117	1.00162	20.0906
En1	0	0	0	0	0	0.0602412	0.200965	0	0	0	0	0	0	0
Insig2	64.2669	45.1912	42.3167	53.6695	45.0373	110.14	49.8632	82.0874	16.3441	55.8108	16.7037	18.7215	19.4499	39.0367
Insig2	2.96517	3.70698	1.79102	6.07246	2.76844	11.859	2.97693	10.9989	0.0746665	1.17697	4.33596	2.1251	2.86087	4.46853
Ccdc93	2.35943	2.24904	3.52548	2.21346	2.1211	1.94309	1.76147	1.87185	1.28615	1.13908	1.29703	1.2984	1.27371	1.57602
Ccdc93	2.37896	2.26766	3.55481	2.23178	2.13865	1.95925	1.77609	1.88734	1.2968	1.1485	1.3078	1.30914	1.28425	1.58907
Htr5b	0	0	0	0	0	0	0	0	0	0	0	0	0	0
Ddx18	4.99198	3.97698	7.36134	3.85924	3.89457	2.94428	4.11159	2.60071	2.15203	2.43722	2.86289	2.27527	2.26124	1.50589
Dpp10	0	0	0	0	0	0	0	0	0	0	0	0	0	0
Actr3	34.6257	20.7391	43.5056	34.144	25.2973	25.1519	29.6743	28.2936	10.7249	10.9841	12.1835	13.9637	13.3887	15.2265
Slc35f5	26.6119	29.5573	21.9013	22.0174	18.3227	20.2614	37.7487	16.6087	11.172	12.5886	7.89561	9.6463	10.8883	16.8452
Gpr39	8.57653	2.98463	5.07539	4.73528	4.16679	4.6885	10.2817	6.4163	1.7995	3.32437	1.34595	2.09282	1.6443	3.86559
Lypd1	0.0550558	1.34187e-05	0.000704037	0.00630876	0.00791727	0.00890856	0.0436485	0.00613371	0.000165804	0.0141128	0.000948182	0.00019283	1.9299e-05	0.00297565
Nckap5	2.33049e-09	2.95158e-09	0.065756	0	0.0309838	0.00871579	0.0290759	0.0157641	0	0.0188021	0	0.043443	0.0375081	0.0547671
Nckap5	3.43926e-09	4.35584e-09	0.0970404	0	0.0457249	0.0128625	0.0429092	0.0232641	0	0.0277475	0	0.0641117	0.0553531	0.0808235
Nckap5	0.121995	0.154508	1.61197e-06	0	0	0	0	0	0	0	0	0	0.000211147	1.34259e-06
Mgat5	4.19658	1.40257	4.76797	4.4525	2.20258	2.13138	5.45673	3.13778	0.876298	0.908889	1.42481	1.15296	2.20629	1.71305
Tmem163	0.143758	0	0.345878	0.215329	0.4346	0.18338	0	0.221117	0.120074	0.131865	0.159736	0.20312	0	0
Acmsd	8.64139	25.0725	41.2039	26.7108	38.83	55.7169	37.4417	69.7201	2.88708	3.45884	3.84075	5.77186	5.27583	1.78412
Ccnt2	6.89902	9.32451	12.7176	12.4159	8.63842	10.2016	13.1456	15.6006	7.91256	6.94223	7.3226	8.22022	8.36126	7.222
Ysk4	0	0.11646	0	0	0	0.117298	0.130436	0.141436	0	0	0	0.0649624	0	0.122844
Rab3gap1	8.17137	11.481	6.34858	11.2196	8.68472	9.51873	12.5569	10.9975	9.17127	8.6275	15.0381	11.1848	10.4974	9.32443
Zranb3	0.87106	1.9306	2.5149	2.54421	1.64584	0.740761	0.741354	0.937859	1.60062	0.759051	1.06467	1.04614	0.691351	0.989127
R3hdm1	7.29392	6.52359	7.11609	9.34841	5.00115	4.4443	5.2265	5.72513	5.08733	3.96603	4.34475	6.42786	5.09588	4.26936
Mir128-1	0	0	0	0	0	0	0	0	0	0	0	0	0	0
Ubxn4	41.9036	45.6255	61.8953	46.8094	47.1711	44.0555	26.8357	33.1103	22.5211	21.7729	25.147	30.2281	23.8563	22.0851
Lct	0	0	0.0470632	0	0	0.0249523	0	0	0	0	0	0	0	0
Mcm6	13.9696	9.55717	30.3096	29.9856	16.2141	7.95533	4.24624	4.98806	1.35434	1.60175	1.66311	0.881169	1.82762	1.74961
Dars	28.3784	23.3698	27.8859	24.2769	27.2957	20.6065	24.3439	22.9627	22.1952	24.0217	21.1498	25.4618	26.5238	22.9387
Dars	7.85717	13.065	11.5795	9.45142	2.49753	4.48967	16.4548	17.2528	1.81541	4.57133	9.66821	15.0646	0.0435399	1.13939
Cxcr4	9.17561	2.65261	21.2765	15.9846	7.68858	9.58419	37.9147	28.0731	0.333214	0.365937	0.443282	0.140919	1.21782	0.266479
Thsd7b	0	0.0366558	0	0	0	0	0	0	0	0	0	0	0	0
Daf2	0	0	0	0	0	0	0	0	0	0	0	0	0	0
Cd55	1.14596	2.63061	0.459527	2.14562	1.51568	2.98454	0	0.440659	1.5554	2.7593	3.02418	3.13715	3.7606	5.741
Zp3r	0	0	0	0	0	0	0	0	0	0	0	0	0	0
C4bp	86.2801	243.738	79.3673	121.608	179.652	176.734	103.852	81.872	160.021	186.575	214.8	206.619	205.779	200.237
C4bp-ps1	0	0.911679	3.07896	0.71881	1.45078	1.42837	0	0	0.400829	1.10048	0	0.678056	0.292988	0.961656
Pfkfb2	2.15035	4.09774	3.09302	0.965005	2.16289	2.55695	2.0169	2.84182	2.78619	2.40325	2.35358	1.94194	2.42776	1.36808
Pfkfb2	0.79276	0.964367	0.894083	0.850857	0.749768	0.984889	0.508249	1.29127	0.929197	0.476962	0.319272	0.608681	1.20298	0.821129
Pfkfb2	8.65604	7.98196	9.25655	8.03747	5.92553	10.6156	8.39176	7.46812	5.36436	6.09699	6.7399	6.97174	6.29362	5.95004
Pfkfb2	1.97517	0.0257938	0.645351	0.661954	0.0346626	0.574267	1.99398	1.3525	0.269838	0.062797	0.0501463	0.00287271	0.0704242	0.999343
Yod1	3.69506	4.76831	4.85079	3.52043	5.39092	3.49203	6.72937	2.91327	3.70111	3.80953	4.40432	3.64618	5.84163	4.2051
AA986860	20.0261	21.346	20.6496	20.9601	14.6654	43.5282	18.3498	47.3519	3.84405	2.51011	3.17886	1.66962	1.89853	2.40948
Fcamr	0.0842137	0.0533285	0.15759	0.0630701	0.0636475	0.119361	0.0398187	0.0647655	0	0.0128745	0	0.0396628	0.0171383	0.0562519
Fcamr	0.530455	0.335912	0.992648	0.397273	0.40091	0.751843	0.250815	0.407953	0	0.0810954	0	0.249833	0.107953	0.354326
Pigr	1.22274	238.725	15.3129	7.11467	58.9312	67.0695	10.0064	30.8151	441.357	338.03	391.083	401.282	350.234	378.031
Faim3	0	0.153679	0.389258	0	0	0.10319	0	0.186637	0.2027	0.445211	0	0	0.296329	0.48631
Il24	0	0	0	0	0	0	0	0	0	0	0	0	0	0
Il20	0	0	0	0	0	0	0	0	0	0	0	0	0	0
Il19	0	0	0.567335	0.264899	0	0.601587	0	0	0	0	0	0	0	0
Il10	0.277483	0.351434	2.67048	0.415631	0.838872	0.589939	0	0.213402	0	0	0	0	0	0
Mapkapk2	110.652	67.7498	115.308	81.6035	73.7214	85.2291	47.7873	113.5	21.31	19.7824	17.542	18.0243	16.4373	20.055
Dyrk3	4.19118	2.10114	2.52097	3.79283	1.58382	1.93063	5.202	1.61164	0.729308	0.320372	0.388086	0.493488	0.426473	1.28314
Lgtn	16.7169	15.5028	22.4931	15.9503	13.8352	12.924	10.0254	17.7482	12.3416	10.663	11.7052	11.684	12.7261	11.7556
Lgtn	1.31452	1.43699	1.89238	2.13195	1.55069	0.943601	3.72577	0.258722	0.328791	0.628357	2.36314	0.684555	0.329894	0.443265
Rassf5	4.56947	5.78726	7.32936	5.73021	4.49763	4.65409	1.80886	5.63908	3.10657	2.8268	1.18078	2.40237	2.7898	3.40717
Ikbke	8.02077	9.94374	14.5866	7.86831	10.5871	16.7642	14.2618	9.29615	6.1332	4.14493	5.14653	5.98565	4.89692	5.50853
Srgap2	6.21066	4.44591	6.24417	4.9884	5.10209	3.65504	4.97942	4.88022	2.63131	2.51818	2.00028	1.93946	2.61029	3.15648
Fam72a	0.171895	0.653117	1.51644	0	0.649578	0.292363	0.243831	0.528791	0.143575	0.236512	0	0.242876	0	0.11482
Avpr1b	0	0	0	0	0	0	0	0	0	0	0	0	0	0
Ctse	0	0	0.136883	0.255652	0.128996	0.217721	0	0.262525	0	0.782794	0	0	0	1.59611
5430435G22Rik	5.59322	1.90719	13.8022	4.18893	3.25175	3.23201	6.50989	7.27952	0.119788	0.263103	0.318713	0.202637	0.350239	0.287391
Slc26a9	0	0	0	0	0	0.0422681	0	0	0	0	0	0	0	0
Pm20d1	10.2214	28.9979	14.0997	14.6213	23.1756	16.2114	10.7292	16.9796	32.1861	44.6759	31.2332	36.8276	41.4992	40.8289
Slc41a1	2.09739	2.85312	1.61979	1.33809	0.880653	0.825762	3.85664	1.25457	1.81673	1.56761	2.76209	2.41468	2.3239	2.38687
Rab7l1	6.09669	7.52845	12.4682	9.13197	11.9802	8.03629	9.08049	8.67415	5.34687	6.85061	7.11305	6.24531	6.14165	8.14477
Nucks1	5.81795	7.44403	7.65694	7.93239	6.94519	7.28193	6.26359	5.07094	6.50417	6.36292	8.48687	8.53654	9.05312	6.8955
Nucks1	5.76137	7.37165	7.58249	7.85526	6.87766	7.21113	6.20267	5.02163	6.44092	6.30106	8.40435	8.45354	8.9651	6.82846
Slc45a3	9.85847	22.6391	17.203	23.8537	20.142	17.5046	13.3694	15.1636	6.69601	13.0675	6.37994	8.26578	9.25984	8.75606
Elk4	14.2922	15.6668	14.9404	15.0592	12.7387	11.7351	11.0454	12.4318	10.6203	11.392	12.4856	15.041	16.91	11.5877
Mfsd4	6.5612	8.0193	7.03542	7.76869	6.90746	5.82419	7.51964	7.375	5.10899	3.86446	4.229	5.08949	4.89627	4.80648
Mfsd4	5.53694	7.21406	4.26913	5.13222	3.33199	3.89773	0.534928	1.12025	1.46764e-36	0.043723	0	0	0	0.318789
Cdk18	29.9354	14.6689	18.8634	17.9712	11.6715	12.7287	14.6599	18.7284	21.9277	21.3025	19.6673	20.2252	20.9599	19.9165
Lemd1	0	0	0	0	0	0	0	0	0	0	0	0	0	0
Mir135b	0	0	0	0	0	0	0	0	0	0	0	0	0	0
Klhdc8a	0.847595	1.34186	1.35953	2.47568	0.83278	1.00913	0.601152	0.260741	0.353977	0.621982	0.282542	0.359279	0.362238	0.509549
Nuak2	3.03968	2.96136	6.93835	3.76498	1.94391	3.28094	3.31673	3.32673	5.66367	3.32441	4.15697	5.61636	4.99642	3.43607
Tmcc2	2.01611	1.27671	1.2765	1.74833	1.28315	0.812143	1.20414	2.61139	1.24081	1.11933	0.707431	1.34935	0.842191	1.06318
Dstyk	2.2668	2.83503	3.59047	3.86221	3.81191	3.59037	4.18007	3.66096	2.36668	2.3132	2.14094	2.9226	2.8371	2.80118
Rbbp5	5.47938	6.49805	7.03107	6.64048	5.27066	5.37988	5.37005	5.28663	4.41023	5.25455	6.64191	6.40475	6.02159	6.25535
Tmem81	0.415429	1.97304	1.33268	1.24451	0.941925	0.61825	2.06248	2.39618	2.94939	2.19111	1.15401	0.733717	1.39497	1.38746
Cntn2	0.0379484	0.120155	0	0.0568414	0.114724	0.0484078	0.0538294	0	0.0950892	0.0522137	0.0421664	0.107237	0.0463373	0.0253483
Nfasc	0.0139517	0	0	0.0104488	0.0105445	0.0355619	0.0197903	0	0.0349594	0.0127975	0.0155024	0.0197128	0.0170358	0.037277
Nfasc	0.00932616	0	0	0.00698464	0.00704858	0.0237718	0.0132291	0	0.023369	0.00855464	0.0103628	0.0131773	0.0113878	0.0249183
Nfasc	0.00840403	0	0	0.00629402	0.00635164	0.0214213	0.011921	0	0.0210584	0.0077088	0.00933814	0.0118743	0.0102618	0.0224545
Nfasc	0.00619459	0	0	0.00463931	0.00468178	0.000139994	0.00878695	0	0.0155221	0.00568213	0.00688312	0.00875255	0.00756397	0.0165511
Lrrn2	0.109714	0	0	0	0	0.186605	0.155629	0	0	0	0	0	0	0
Mdm4	4.87289	7.68161	7.98235	7.53185	6.81721	5.77511	5.14734	4.46518	6.23502	5.5159	6.33614	7.83727	7.02618	5.88658
Pik3c2b	0.912696	1.04034	1.31756	1.23038	1.10368	0.698552	2.2009	1.01778	0.571747	0.858122	0.608485	0.773748	1.05873	0.883994
Ppp1r15b	20.2676	26.3661	26.6407	30.746	24.91	23.0729	19.748	16.0352	27.4209	26.8767	30.0032	30.8783	34.5523	31.0987
Plekha6	4.95892	6.42005	11.362	10.9633	8.87537	6.42944	6.28607	11.1354	6.72626	5.73385	5.55158	5.66331	4.70908	7.53848
Plekha6	3.5172	5.34313	7.67351	8.80597	5.39993	5.36481	3.69341	10.4392	6.75453	6.86976	3.16181	3.90629	4.83737	6.82968
Golt1a	8.25039	12.3151	17.0145	19.5667	11.7287	18.0417	7.24477	25.2292	7.0552	7.56786	5.67507	4.85719	5.63677	9.05376
Kiss1	4.37708	6.92949	5.85064	12.0198	6.06491	16.7505	1.03481	11.2208	0.609325	4.01498	0	1.54613	1.33617	0.487291
Ren2	101.341	349.601	348.002	184.171	317.735	120.943	1.58681	5.64841	0	0.0223069	0	0	0.0296946	0.0974647
Ren1	228.291	824.62	898.961	513.463	636.19	267.216	6.60928	14.1188	0	0.0929115	0	0	0.123682	0.405954
Etnk2	138.13	336.414	313.876	235.557	285.352	320.201	226.791	352.272	191.095	177.822	145.545	162.978	168.86	129.173
Sox13	5.73859	6.55414	4.93104	7.59789	6.73806	2.74509	6.54117	4.33452	4.10842	1.36296	4.09913	2.9682	2.56512	3.21714
Snrpe	25.7405	13.9717	20.6437	16.5239	16.1193	16.8866	19.8212	14.7057	12.8999	14.1667	12.2578	13.5087	12.5723	11.7901
Zc3h11a	18.4418	19.6029	21.1949	20.8407	19.8493	15.3681	24.9917	18.1718	20.2171	15.7457	19.1194	17.7398	20.6085	20.7875
Gm8466	7.80478	8.23734	7.07078	6.60294	8.24731	7.49768	11.071	5.78005	7.90723	7.52371	10.4389	10.1087	10.7214	8.93025
Lax1	0.0945292	0.0598609	0.644399	0.283183	0.214331	0.180875	0	0.0726988	0	0	0	0.0667818	0	0.0315712
Lax1	0.220052	0.139348	1.50008	0.659212	0.498935	0.421053	0	0.169233	0	0	0	0.155459	0	0.0734936
Atp2b4	0.649695	0.40358	2.02068	1.94581	1.00039	0.674602	0.230468	0.743955	0.266158	0.458183	0.301372	0.593332	0.999761	0.574637
Atp2b4	1.13588	0.165834	0.0890347	3.00215	0.000846218	0.244854	0.656097	0.494598	0.109366	0.026641	0.227246	0.0261432	0.0306054	0.00356097
Optc	0	0.105763	0	0	0	0	0	0	0	0.000210871	0	0	0	0.000307117
Optc	0	0.0280991	0	0	0	0	0	0	0	5.60243e-05	0	0	0	8.15947e-05
Optc	0	0.00484617	0	0	0	8.98177e-06	0	0	0	9.66233e-06	0	0	0	1.40724e-05
Optc	0	0	0	0	0	0.131486	0	0	0	0.141449	0	0	0	0.206009
Prelp	7.0377	6.36664	8.14375	13.0263	10.1821	11.5424	4.99145	9.27845	11.0847	15.6315	17.2039	13.4952	15.8979	14.0357
Fmod	0.126561	0.240436	0	0	0.478265	5.11239	0.179526	0	1.0571	1.277	0.843771	0.536468	1.0045	0.507232
Btg2	38.9654	17.0941	65.7943	40.4333	42.1341	52.2003	139.678	75.0073	4.01921	4.30626	3.39068	3.39952	2.43628	2.2735
Chit1	0	0	0.339207	0.158382	0	0	0	0	0	0	0	0	0	0
Chi3l1	0.643459	0	1.0321	1.60635	0.486317	10.3057	2.73822	0.824766	0.17915	0.196743	0	0	0	0.28654
Mybph	6.85182e-08	1.56733e-09	1.04617e-10	1.98558e-15	4.64266e-09	1.15302e-11	1.97089e-11	4.11352e-12	4.64548e-10	1.34009e-09	2.64519e-08	1.77908e-10	1.61374e-09	5.05792e-10
Adora1	7.92129	4.12946	4.7476	3.07794	6.3284	6.05941	2.0059	4.12586	2.08752	5.12081	2.30363	2.8608	2.85306	7.61015
Adora1	1.92325	3.40164	1.36632	0.944611	1.27626	1.89679	2.93268	4.15781	1.28057	2.9907	1.36457	1.45486	1.12551	5.10256
Myog	0	0	0	0	0	0	0	0	0	0	0	0	0	0
Ppfia4	0.775453	0.453284	3.15738	2.27836	0.991821	1.16673	1.43842	1.23862	0.0498228	0.109431	0.132561	0.294987	0.291346	0.119533
Tmem183a	13.0307	13.5461	17.0631	16.9273	13.3782	16.0585	14.231	12.5046	13.7734	16.9508	17.1058	18.2895	19.9245	16.7921
Tmem183a	12.7864	13.292	16.7431	16.6099	13.1274	15.7572	13.9642	12.2702	13.5152	16.6328	16.7852	17.9464	19.5506	16.4771
4933406M09Rik	0.204428	0	0	0	0	0	0	0	0	0	0	0	0	0
Cyb5r1	19.1378	7.04598	8.56654	9.83302	7.73661	7.94828	10.7325	10.6108	3.90328	2.1433	3.95628	2.20097	3.12485	3.86476
Adipor1	91.3535	60.2272	96.4916	72.8356	64.0444	61.7248	84.1915	84.8302	55.398	46.0797	50.0584	57.0867	50.3167	49.7961
Klhl12	2.71718	5.0903	4.17673	5.17224	3.76495	3.46609	6.10264	3.65695	3.40429	4.72518	4.7804	3.99917	4.90765	5.59622
Rabif	11.8212	8.07061	16.1464	14.9398	11.0282	13.1944	13.1001	12.9266	7.40521	5.42162	7.59372	7.82931	6.31503	7.40264
4931440L10Rik	0	0	0	0	0	0	0	0	0	0	0	0	0	0
4931440L10Rik	0	0	0	0	0	0	0	0	0	0	0	0	0	0
Kdm5b	3.56095	4.5827	3.63891	3.95733	2.64791	3.02828	7.1694	3.97537	4.36548	3.02929	6.70095	7.30363	5.25984	2.99243
Syt2	0	0	0	0	0	0.0454389	0	0	0	0	0	0	0	0
Ppp1r12b	0.692072	0.803471	0.832555	0.604699	1.39482	0.882821	0.981697	1.1532	0.481711	0.899328	1.28166	0.977853	0.985905	0.847516
9530009M10Rik	0.737944	0.467305	0.493188	0.460556	1.11545	0.156889	0.174461	0.0945874	0.205456	0.056408	0.273322	0.0868888	0	0
Ube2t	1.34138	1.06179	4.30312	5.27416	1.26725	1.7111	0.951369	1.54741	0	0.461406	0.74524	0.236911	0.409478	0.224
Lgr6	0	0	0	0	0	0	0	0	0	0.0458053	0	0	0	0
Ptprv	0.119026	0	0.190916	0.0445709	0	0.227747	0.0844184	0.0915382	0.0497081	0	0.0661278	0	0	0.0397527
Ptpn7	0.776001	0.210602	2.5783	1.90956	0.921628	2.07404	0.9435	1.53461	0.277781	0.0508433	0.123179	0.156634	0	0.222147
Arl8a	24.6611	15.0782	33.9296	23.246	15.1036	18.1698	25.633	27.1409	10.8318	6.82531	6.3781	8.56095	6.48981	7.38437
Gpr37l1	0	0	0.128802	0.24056	0.242763	0	0	0	0	0	0	0	0	0
Elf3	0.519927	0.246934	2.03277	5.40273	0.835026	2.6529	3.77974	3.91702	0.0542836	0	0	0.045914	0.0793578	0.520941
Elf3	0.956109	0.454094	3.73811	9.93536	1.53555	4.87853	6.95068	3.42079	0.0998237	0	0	0.0844325	0.145933	0.957974
Rnpep	16.7512	10.6219	14.2971	15.9144	6.8192	12.5906	13.6289	10.1992	7.85035	7.57545	9.37154	7.98936	7.18373	8.62643
Rnpep	14.1492	7.75112	23.9027	18.7102	13.0275	14.4061	10.7192	9.799	7.79166	6.44687	7.88669	8.42154	7.39699	12.9345
Timm17a	36.3022	16.7416	42.4053	35.1668	22.3669	29.194	17.3513	26.4013	11.5353	14.2969	17.9764	20.071	18.3091	15.2872
Lmod1	0.367162	0.116253	0.0736153	0.343723	0.34687	0.15612	1.17184	0.423556	0	0.0841971	0.101993	0	0	0.183939
Shisa4	0	0.192551	0.243859	0.683171	0	0.775745	1.29394	0.233846	0	0	0	0.214813	0.185641	0
Ipo9	6.78882	8.08367	9.0743	10.2991	7.76212	6.63683	7.65451	7.40761	5.42804	5.21595	5.60919	5.98485	4.95957	6.43386
Nav1	1.58713	0.699951	1.70474	2.16504	1.52084	1.87997	2.17093	2.5066	0.710171	0.480946	0.472378	0.360405	0.640228	0.378626
Csrp1	22.2827	13.9811	38.6922	29.7019	16.3774	12.2563	47.2667	32.0725	3.75647	3.18779	4.31586	3.89939	3.61948	3.14068
Phlda3	5.67686	4.06379	38.7978	40.4823	17.3485	3.88313	37.1118	7.21316	0.824626	1.35841	1.91978	1.22059	0.150691	1.48381
Tnni1	0	0	0	0	0	0	0.140636	0	0	0	0	0	0	0
Tnni1	0	0	0	0	0	0	0.347334	0	0	0	0	0	0	0
Lad1	5.80489	18.9925	0.193978	15.4878	13.0704	1.18272	11.8366	1.58111	1.11112	1.49757	4.03132	3.50291	1.25519	1.05015
Tnnt2	0	0.0293005	0	0	0	0	0.0328166	0.0177922	0	0.0212211	0.0514128	0.0163441	0.0282491	0.0154534
Tnnt2	0	0.0314038	0	0	0	0	0.0351723	0.0190694	0	0.0227444	0.0551033	0.0175173	0.030277	0.0165627
Tnnt2	0	0.0268774	0	0	0	0	0.0301028	0.0163208	0	0.0194661	0.047161	0.0149924	0.025913	0.0141754
Tnnt2	0	0.0314038	0	0	0	0	0.0351723	0.0190694	0	0.0227444	0.0551033	0.0175173	0.030277	0.0165627
Tnnt2	0	0.0336662	0	0	0	0	0.0377062	0.0204432	0	0.0243829	0.0590731	0.0187793	0.0324582	0.0177559
Tnnt2	0	0.03872	0	0	0	0	0.0433664	0.023512	0	0.0280431	0.0679408	0.0215983	0.0373306	0.0204213
Tnnt2	0	0.0415398	0	0	0	0	0.0465247	0.0252243	0	0.0300855	0.0728887	0.0231713	0.0400493	0.0219085
Tnnt2	0	0.0453712	0	0	0	0	0.0508158	0.0275508	0	0.0328603	0.0796114	0.0253084	0.0437431	0.0239292
Tnnt2	0	0.058206	0	0	0	0	0.0651909	0.0353445	0	0.042156	0.102132	0.0324678	0.0561174	0.0306984
Tnnt2	0	0.0672049	0	0	0	0	0.0752696	0.0408089	0	0.0486735	0.117922	0.0374874	0.0647934	0.0354445
Pkp1	0.241978	0	0	0.0604082	0	0	1.25856	0	0.0673708	0.0739868	0	0	0.0984901	0.0538779
Tmem9	0.705341	1.49847	0.711659	0.834976	0.756639	0.648204	0.774594	0.66494	1.7294	1.27311	1.36522	1.02875	0.843561	1.04868
Tmem9	4.14056	8.79647	4.17765	4.90156	4.44169	3.80516	4.5471	3.90339	10.1521	7.47355	8.01427	6.03908	8.17317	6.15605
Tmem9	2.71919	5.77682	2.74355	3.21895	2.91696	2.49892	2.98618	2.56344	6.66709	4.90803	5.26314	3.96597	3.25207	4.0428
Cacna1s	0	0	0.0209848	0	0.0197758	0.0333777	0.037116	0.0201232	0	0	0	0	0.015975	0.0174779
Cacna1s	0	0	0.0256974	0	0.0242168	0.0408733	0.0454512	0.0246423	0	0	0	0	0.0195626	0.021403
Kif21b	2.06334	1.43225	2.60947	2.91229	1.52945	3.30692	10.9756	7.81212	0.596563	0.418566	0.30863	0.308356	0.363384	0.583103
5730559C18Rik	0	0	0.679833	2.99288	3.47789	0.257456	8.58875	0.651919	0	0	0	0	0	0.161778
Gpr25	0	0	0	0	0	0	0	0.14205	0	0.0847128	0	0	0	0.123377
Camsap1l1	5.55038	3.74911	4.41427	4.81501	3.42583	2.9894	5.64242	4.1263	2.51114	3.13958	4.36851	4.11722	4.43351	4.69613
9230116N13Rik	0.17255	0.109268	0.276768	0.129228	0.274708	0.0733696	1.28877e-24	0	0.144123	0.164551	0.228843	4.57941e-28	0.105347	0
Ddx59	1.4819	1.62959	2.957	4.53153	1.886	1.94565	1.83198	0.992165	2.79967	1.5327	1.82579	2.70612	2.65848	1.4081
Ddx59	0.0433384	0.807609	3.63383e-05	0.184459	0.415802	0.431617	2.0616	0.908369	1.6339e-05	0.375309	0.305707	0.0280098	0.00309406	0.444119
Kif14	0.206293	0.209017	0.727961	0.926994	0.498923	0.192978	0.292625	0.0634609	0	0	0	0	0	0.0275594
Zfp281	4.05197	5.1101	6.69021	4.48804	5.37834	3.67737	4.54023	5.05385	3.35596	3.18568	3.216	2.86258	2.84804	3.09323
Zfp281	4.11395	5.18864	6.79304	4.55702	5.461	3.73389	4.60958	5.13152	3.4073	3.23465	3.26512	2.90637	2.89161	3.14056
Nr5a2	6.78938	9.12348	10.7218	11.8179	8.55795	6.81144	10.5818	5.78338	2.42597	5.08521	2.79182	3.9063	4.9095	6.20185
Nr5a2	7.3724	9.68683	8.08925	11.0348	12.7362	6.33097	8.97634	4.89633	6.64746	7.20975	4.83756	8.07099	6.54527	7.77891
Mir181a-1	0	0	0	0	0	0	0	0	0	0	0	0	0	0
Mir181b-1	0	0	0	0	0	1.9232	0	0	0	0	0	0	0	0
Ptprc	3.29703	2.57283	16.995	8.86763	4.40835	6.93041	3.45126	4.9855	0.607207	0.682324	0.712577	0.599983	0.236564	0.307348
Ptprc	5.19899	3.55482	21.2537	7.00626	5.61312	5.94858	2.92624	4.21767	0.381329	0.117406	0.303556	0.570301	1.09192	1.41865
Atp6v1g3	0	0	0	0	0	0	0	0	0	0	0	0	0	0
Nek7	13.3298	13.8189	12.9319	16.9873	14.0555	10.6045	12.8087	10.3341	11.2235	13.854	15.1697	14.2774	15.292	19.9618
Lhx9	0	0	0	0	0	0	0	0	0	0	0	0	0	0
Lhx9	0	0	0	0	0	0	0	0	0	0	0	0	0	0
Lhx9	0	0	0	0	0	0	0	0	0	0	0	0	0	0
2310009B15Rik	1.90108	1.60515	4.57395	3.32214	2.39468	1.34725	3.59554	3.89879	3.70504	1.74381	2.11238	1.79073	2.70822	3.38629
Dennd1b	1.45331	1.57005	2.28007	2.549	2.43247	1.59235	2.30399	1.11769	1.25897	1.12799	1.3457	1.17151	1.72423	1.50744
Dennd1b	2.02031	0.988001	2.32139	2.0433	1.32301	1.75616	1.79235	1.55374	0.929971	1.56807	1.87073	1.62857	1.75152	1.40299
Crb1	0	0	0	0.0576332	0	0	0	0	0	0	0	0	0	0
Zbtb41	2.85594	2.98681	2.08222	2.98149	3.59746	1.89514	2.8235	1.86361	2.2047	2.28229	3.50994	3.42385	4.06848	3.17945
Aspm	0.256727	0.44127	1.3236	1.7579	0.914715	0.421053	0.312141	0.0846167	0.153165	0.0672826	0.0815035	0.0777297	0.0895655	0.0734936
F13b	3.80402	33.1466	15.1319	21.424	23.1152	7.05227	9.49689	8.54254	56.3018	56.1084	60.1902	68.9053	66.7942	58.1372
Cfhr1	12.117	46.4356	21.446	26.9114	46.2629	30.7357	17.4842	10.4434	56.8854	60.5554	60.8192	68.3345	65.4322	65.7268
EG214403	4.55953	19.1767	8.57182	13.5128	24.2881	11.4622	14.9723	4.40104	21.6757	19.6973	27.2815	29.4862	29.2132	29.2308
EG214403	4.65535	19.5794	8.75202	13.7966	24.7997	11.7032	15.2868	4.49352	22.1299	20.112	27.854	30.1078	29.8263	29.8445
EG214403	3.80742	9.29604	5.00527	6.32111	8.88683	4.40253	8.50163	6.8564	8.56126	9.17457	13.1005	12.2919	16.8614	11.7482
BC026782	60.5701	83.0096	70.1463	60.2579	118.544	82.646	57.0649	48.6679	94.5752	100.235	128.076	134.12	144.746	122.131
Cfh	18.9001	108.505	33.0413	30.1101	74.4922	95.3449	54.6776	39.9723	108.012	104.894	123.887	144.006	140.342	144.132
Kcnt2	0	0.0579063	0.146673	0	0.345555	0.155528	0	0.070325	0.0763774	0.125817	0	0.387607	0.334971	0.122161
Cdc73	6.08018	5.13372	5.20134	6.17269	4.18684	3.50456	5.1748	2.80562	2.2571	2.7886	5.10453	4.2	3.79463	4.24187
B3galt2	0.0790385	0.100103	0.0633883	0	0	0	0	0	0.0660169	0	0	0	0	0
Glrx2	1.97624e-06	0.0133347	0.000214072	1.91505e-05	0.274528	0.03406	0.0132915	8.31429e-05	0.00122264	0.0656386	0.0256195	0.0503146	0.0858624	0.41759
Glrx2	2.36058	4.66925	2.93721	2.09768	2.87453	2.21431	2.48608	3.05478	3.83481	2.06227	3.53417	3.21406	3.51158	3.22177
Glrx2	0.155306	0.269158	0.293821	0.0863428	1.31127	0.937529	1.08059	0.195441	0.36881	2.47373	1.24631	2.05891	1.67892	1.07312
Glrx2	2.80732e-06	0.0189424	0.000304097	2.72041e-05	0.389978	0.364054	0.0188812	0.000118108	0.00173681	0.0932422	0.0363936	0.0714736	0.121971	0.593205
Trove2	0.414952	0.499263	0.432625	0.590463	0.752676	0.617541	1.05949	1.05311	0.381247	0.551906	0.645504	0.381095	0.608018	0.665219
Uchl5	5.76571	4.97313	9.48723	8.63622	5.10896	5.41041	6.20445	3.89903	2.40788	3.92097	3.64508	4.07328	3.03461	3.45289
Uchl5	5.58163	4.81433	9.18444	8.36049	4.94584	5.23778	6.00637	3.77454	2.33105	3.79577	3.52877	3.94324	2.93772	3.34265
Rgs2	45.4553	41.2733	144.855	81.3244	104.427	87.3845	170.064	134.93	0.703083	0.716976	1.06894	1.01945	0.734175	1.12454
Rgs13	0	0	0	0	0	0	0	0	0	0	0	0	0	0
Rgs1	11.9796	2.41376	25.984	6.93281	3.70391	3.82035	6.17925	5.44408	0.682224	0.24974	0.302526	0.961727	0.664901	0.181863
Rgs18	0	0	0.156101	0.437318	0.294214	0.496577	0.552193	0.149691	0	0	0	0	0.118834	0.260028
Fam5c	0.0104099	0.0461449	0.0918355	0.0623704	0.0472061	0.0177055	0	0	0	0	0	0	0	0
Fam5c	0.119341	0.52901	1.05281	0.715022	0.541176	0.202978	0	0	0	0	0	0	0	0
Pla2g4a	1.65281	0.563579	4.38448	1.23784	1.34526	1.35151	0.721383	0.97778	0.106193	0.116622	0.141271	0.269459	0.620979	0.339699
7530420F21Rik	0.329543	0	0	0	0	0	0	0	0	0	0	0	0	0
Ptgs2	6.63443	0	2.87041	0.0653779	0.0659764	0	2.10506	0.268542	0	0	0	0	0	0
Pdc	0	0	0	0	0	0	0	0	0	0	0	0	0	0
Pdc	0	0	0	0	0	0	0	0	0	0	0	0	0	0
BC003331	5.01898	4.99895	6.91767	6.52464	6.58291	6.70043	6.1862	5.25949	5.12889	4.80746	3.3697	5.99242	4.21471	6.91676
BC003331	4.49131	10.0768	12.2	7.31146	13.4302	7.2358	5.83461	6.62001	2.8115	5.65441	8.01545	4.55292	6.13969	6.12199
Tpr	22.9599	19.0282	25.2438	23.6196	21.1891	14.1078	19.1356	19.2119	6.54233	9.16467	8.3687	10.9188	9.14712	11.808
Prg4	2.04059	2.56226	1.63378	1.3167	2.2092	1.01961	1.10444	0.895297	4.13595	2.85083	6.95784	1.79695	2.09186	4.66278
Prg4	4.52401	6.20377	5.65811	3.2724	7.15498	2.94301	15.4449	5.1504	9.69654	10.0527	6.88571	9.78871	10.3002	13.7686
Hmcn1	0.15806	0.112603	0.0792267	0.133173	0.179189	0.109213	0.0840773	0.0607789	0.115517	0.190292	0.153675	0.153538	0.205063	0.171565
Ivns1abp	13.8779	13.588	9.47764	8.04144	11.4187	10.7903	11.4917	15.4523	9.50756	8.05461	13.4344	6.91787	7.35037	6.42869
Ivns1abp	17.1784	20.9473	15.9813	23.6281	13.6838	22.3174	17.8083	26.0789	18.8393	22.4104	20.0839	19.2209	22.3185	21.6656
Ivns1abp	27.921	29.1382	17.368	35.315	19.9209	32.2703	22.7849	42.814	25.4655	26.504	40.9136	32.2162	29.297	27.4583
1200016B10Rik	2.46618	3.68565	3.63926	4.28503	5.06982	3.31369	2.65867	2.57944	2.05988	2.35265	3.83642	3.06641	3.49318	2.04269
1190005F20Rik	5.97631	11.3535	9.04125	9.76545	8.00707	6.35291	7.12866	8.87893	6.80688	6.04256	9.96087	6.14119	7.21451	8.07468
Rnf2	5.25789	5.9781	11.2128	10.113	5.5995	6.45301	7.79727	7.26018	4.19203	3.28836	6.5062	6.24716	5.98246	4.07084
Fam129a	11.853	2.0365	58.9521	34.7513	7.56944	22.2697	5.60445	46.5678	0.383729	0.589978	0.91887	0.324564	0.953663	0.982006
Edem3	10.8486	6.8005	21.4875	22.651	12.3816	14.9103	12.0466	14.7903	6.31543	5.72943	9.55828	9.63827	8.02834	8.19805
1700025G04Rik	0.222578	0.32888	0.476017	0.638999	0.336443	0.725587	1.10504	0.998531	0.247878	0.442358	0.412197	0.366904	0.58886	0.371688
Tsen15	3.20211	5.27214	5.64975	4.07686	4.59821	2.72311	4.99637	3.94019	3.20947	2.64349	1.77901	4.75059	2.73698	4.27781
Glt25d2	0.535396	0.395548	1.28815	0.60146	0.269763	0.455308	0.632878	0.411753	0.149063	0.286478	0.594905	0.945599	0.326875	0.0596045
Rgl1	7.9126	3.77274	8.95884	6.90202	4.99525	6.05608	4.62162	3.93753	2.48809	2.47626	2.2756	2.89364	3.12586	2.79813
Apobec4	0	0	0	0	0	0	0	0	0	0	0	0	0	0
Arpc5	52.3186	34.0982	50.9941	41.471	41.2734	42.8686	54.712	42.8795	27.591	27.4982	30.7642	26.7093	30.7763	26.9118
Ncf2	7.10853	1.32397	8.71916	6.36767	2.84428	7.28979	4.54741	3.21583	0.582098	0.639262	0.464626	0.295409	0.510585	0.837929
Smg7	5.52167	6.64304	6.57151	5.75826	4.8718	4.37351	6.23822	4.02632	2.89806	2.49536	2.69042	4.00085	3.51826	2.97149
Smg7	4.06287	3.40416	4.37732	3.71784	4.34802	2.59197	4.95537	3.5074	1.80324	1.8327	1.99312	2.26492	2.6103	2.85098
Smg7	1.65533	1.06575	2.07243	1.56127	1.53947	1.61158	1.73794	1.5421	1.14073	1.05623	3.29676	1.89658	1.00053	2.18566
Nmnat2	0.399998	0	0.513273	2.51639	0.0604626	0.0340164	0	0.0615247	0.267279	0.110072	0	0.0565171	0.244211	0.106874
Lamc2	1.05104	0.0443717	0.618146	0.104954	0.0529574	0.14897	14.7101	0.592765	0.117051	0.0964092	0.233573	0.0495017	0.0427795	0.23402
Lamc1	22.0274	4.96029	9.02328	17.4569	8.25224	6.31815	16.9696	15.6261	2.57736	2.78692	2.95397	3.01842	3.3621	4.3126
1700012A16Rik	0	0	0	0	0.133727	0.0752352	0.250985	0	0	0	0	0	0	0.118189
Dhx9	36.1603	25.8789	27.6163	37.5969	27.0923	21.3457	20.4727	15.2017	14.348	14.4979	19.959	19.2842	14.702	18.5477
Npl	1.80532	0	0.413673	0.579454	0.19492	0.657973	0.731666	0.595031	0	0	0	0.1822	0.629831	0.172271
Rgs8	0	0	0	0	0	0	0.0884328	0	0	0	0	0	0	0.041643
Rgs16	0.619852	91.556	1.73991	1.97296	1.05407	0.856586	17.3652	2.38352	25.7571	94.2411	34.093	8.10124	70.2949	56.1025
Rnasel	1.74948	0.674352	2.19611	1.53811	0.574884	2.19933	1.29476	0.760477	0.889458	0.593061	0.084519	0.53737	0.650155	1.06698
5830403L16Rik	0	0.138534	0	0	0	0	0	0	0.182724	0.200668	0.486163	0.463652	0.133563	0.438385
Gm5531	0	0.0906748	0	0	0	0	0	0	0.358795	0	0	0.202317	0.0874211	0
Teddm1	0	0	0	0	0	0	0	0	0	0	0.284139	0	0	0
Glul	29.2644	119.015	35.6742	29.8071	12.1893	22.1769	14.3906	15.8043	371.209	381.297	437.031	409.444	356.86	390.78
Cacna1e	0	0.0180464	0.0457103	0	0.0430767	0.0363525	0	0	0.0238029	0	0	0.0201329	0	0
Ier5	18.9218	14.0845	18.9911	15.9943	16.4752	10.8687	14.9113	10.1269	2.40301	1.87775	1.35248	1.09443	1.41871	2.36522
Mr1	2.45167	2.46578	1.96622	0.324023	0.980968	2.08494	1.02285	0.88729	1.20456	2.315	1.92295	1.12072	1.84901	1.15598
Stx6	6.62169	4.28639	8.49687	7.71427	5.33821	6.69483	10.019	7.58215	3.56427	3.44188	3.9241	4.26218	3.41387	4.32478
Xpr1	4.63471	5.00138	4.5135	7.01298	4.46792	4.70557	5.76927	5.27383	6.16222	5.98652	5.30751	5.94714	8.66213	8.18184
Acbd6	0.082924	0.988908	0.938576	1.02526	1.00217	0.99496	0.0237396	0.0528142	0.751399	0.0718964	0.0137617	1.78855	0.0612976	0.635164
Acbd6	16.4677	20.1606	19.2022	11.9415	10.0248	8.46241	19.6141	22.0576	17.2463	19.776	10.4165	14.5881	11.491	12.1054
Acbd6	8.36021	5.8652	7.23408	10.4214	6.76903	6.09964	6.18701	5.04661	3.28628	2.80015	6.25023	3.34807	3.847	3.87942
Lhx4	0	0	0	0	0	0.0831205	0	0	0	0	0	0	0	0
Qsox1	22.3676	52.8603	25.4591	36.4108	21.9574	23.8224	23.1046	26.2346	24.0155	13.8005	28.1298	26.3712	12.9314	21.9802
Qsox1	145.203	163.156	139.703	126.58	88.9068	171.532	119.872	208.365	135.053	86.1693	156.608	146.235	107.868	90.9004
Cep350	3.83459	4.97708	5.62717	5.64183	4.99464	3.14535	4.59063	3.28368	2.65767	3.52984	4.23059	4.26525	4.56604	4.37796
Tor1aip1	9.20682	12.6171	11.3448	12.1169	9.73082	8.12822	11.2156	8.73661	5.7625	5.31094	3.83108	5.43384	4.78787	5.02719
Tor1aip1	0.152607	0.0671747	0.751113	0.57133	0.77347	0.81939	0.220903	0.0542327	0.999656	0.0911883	0.462514	0.264167	1.65419	0.902429
Tor1aip1	12.8685	18.1477	19.1905	19.3393	12.8337	11.1598	14.379	11.5388	7.43424	8.26521	8.4997	8.57746	8.10855	9.63788
Tor1aip2	24.9134	27.9998	27.6991	30.0695	29.4865	24.8706	18.6858	20.8186	19.0065	20.6672	18.6236	23.3464	21.6641	24.8586
Tor1aip2	2.73326	6.48484	3.12653	2.19315	2.51543	2.45663	8.79133	3.10596	4.55336	1.62654	0.925463	2.08975	2.37744	1.85952
Tor1aip2	1.3149	3.87511	2.39299	0.970978	2.6125	2.13684	8.25245	1.71877	4.45666	1.96335	1.09506	2.00439	3.2885	2.34332
Tor1aip2	6.70325	10.3089	8.77546	12.4511	8.30727	9.02591	11.4521	11.0798	3.44935	5.79153	6.49177	6.57314	5.96128	5.85235
Tor1aip2	9.13804	13.2634	12.5686	17.388	12.552	12.7414	15.4713	15.7881	4.34298	7.78985	8.29342	9.31928	7.73752	8.79902
Fam163a	0	0	0	0	0	0.0396332	0	0.0716837	0	0	0.103569	0	0	0
Tdrd5	0	0	0	0	0	0	0	0	0	0	0	0	0	0
Nphs2	0	0	0	0	0	0	0	0	0	0	0	0	0	0
9430070O13Rik	0	0	0	0	0	0	0	0	0	0	0	0	0	0
Soat1	4.23468	1.00561	6.06461	3.05821	1.88602	3.66553	4.71967	3.9546	0.315805	0.658954	0.75622	0.373958	0.554014	0.808179
Abl2	3.05122	1.79266	3.73961	2.30167	1.80812	1.25992	1.61341	1.68683	0.906598	0.491516	0.82021	0.747597	1.2307	0.880639
Abl2	2.23859	1.3392	2.51765	1.6858	1.00121	0.93081	3.36788	2.07645	0.502017	1.22662	1.00494	1.08747	0.681478	0.836924
Tor3a	9.07917	7.15171	23.8866	16.1699	9.79077	8.85096	10.5228	8.34488	0.462401	3.60545	1.59937	2.03375	1.55477	5.6948
Fam20b	9.9894	5.24448	7.73753	11.3819	7.54985	6.53471	6.1766	7.55115	7.27394	7.20511	7.58956	7.84132	7.9754	10.5507
Ralgps2	0.302178	0.0876269	0.154173	0.27794	0.186716	0.151549	0.206953	0.0568517	0.561426	0.586062	0.375503	0.371637	0.30136	0.476594
Ralgps2	0.055824	0.117571	0.206857	0.212475	0.115025	0.203336	0.0476333	0.0762792	0.516659	0.630803	0.287514	0.314885	0.40434	0.376318
Ralgps2	0.0429988	0.109671	0.192958	0.347862	0.233688	0.0472548	0.259017	0.00222788	0.301316	0.279751	0.469968	0.270843	0.235554	0.596489
Ralgps2	0.408986	0.0282479	0.208667	0.214253	0.252713	0.205115	0.00842156	0.0769466	0.521002	0.280494	0.508227	0.31752	0.407879	0.645048
Ralgps2	0.35903	0.104113	0.183179	0.330233	0.221845	0.180061	0.24589	0.0675479	0.667058	0.696326	0.44615	0.441558	0.358058	0.566258
Ralgps2	0.0318068	0.0811253	0.142734	0.257318	0.172862	0.034955	0.191598	0.00164799	0.222888	0.206935	0.347642	0.200347	0.174243	0.441233
Angptl1	0	0	0.132508	0	0	0	0	0	0.138002	0.0757774	0	0	0.100874	0
1700057K13Rik	0	0	0	0	0	0	0	0	0	0	0	0	0	0.269149
Rasal2	2.12549	1.07597	0.433381	2.8866	1.4865	1.20601	0.724479	1.22766	1.45974	1.96369	4.85117	3.41276	2.46339	2.49219
2810025M15Rik	3.63657	1.69555	2.9165	2.95308	1.00875	2.09647	3.36276	2.72435	1.38902	2.66176	3.3034	1.47872	3.14533	1.90965
BC026585	24.9834	22.9313	29.9422	25.2281	19.9429	19.3364	10.3529	22.0203	12.1922	15.8356	9.0455	11.5022	11.1399	15.188
Sec16b	0.821476	2.97489	1.30126	2.26715	2.95233	1.43326	0.9368	1.24314	2.67875	3.36593	3.14459	2.80538	3.15151	2.55402
Sec16b	1.73085	5.03352	2.74176	4.77681	6.22052	3.01981	1.97384	2.6193	5.64422	6.15242	6.62575	5.91095	6.64033	5.38127
Sec16b	5.61205	16.0891	7.85217	11.9454	10.3677	8.50919	8.81027	6.39221	13.8144	16.4117	13.521	13.4268	12.8841	15.3462
Fam5b	0	0	0	0	0	0	0	0	0	0	0	0	0	0
Astn1	0	0	0	0.151307	0.0381731	0.0214763	0	0	0	0.0231648	0	0.0356822	0	0
Mir488	0	0	0	0	0	0	0	0	0	0	0	0	0	0
Pappa2	0.168591	6.35226	10.7829	0.0631314	1.52902	6.48758	0	0	0	0	0	0	0	0
Rfwd2	1.28819	1.22363	1.66447	1.55434	1.78493	1.24765	1.82728	1.32093	1.73349	1.50985	2.14706	2.02237	2.22836	1.86435
Scarna3a	0	0	0	0	2.31756	0	0	0	0	0	3.40726	2.16633	0	0
Tnr	0	0	0	0	0	0	0	0	0	0	0	0	0	0
4930523C07Rik	0.897417	1.93219	1.2955	1.94909	1.25911	1.04031	1.78217	0.894289	4.82999	2.46109	2.59263	2.06778	2.49507	3.19931
4930523C07Rik	2.899e-14	1.39001e-05	3.40651e-13	3.76514e-11	0.214132	0.145742	2.07879e-07	0.00644287	0.422335	0.380511	4.36742e-10	0.332428	0.176018	0.214644
Tnn	0	0	0	0	0	0	0	0	0.052045	0	0	0	0	0
Mrps14	7.71432	10.1192	11.6371	13.2057	9.99492	10.9339	5.47134	10.7355	8.43776	9.77182	8.97995	10.6403	9.75607	10.0604
Cacybp	30.5285	15.3708	33.3138	31.4845	20.4253	16.705	14.9081	14.241	7.10627	9.29609	13.3463	11.3141	14.5137	13.2047
Rabgap1l	1.91375	4.01635	2.47408	3.00945	4.25295	1.87804	2.16705	1.10918	2.76065	4.41767	2.35163	3.24082	3.15601	5.94485
Rabgap1l	5.63297	6.99476	4.81766	4.79233	6.60628	3.2695	3.53855	3.11523	3.41639	5.62604	6.43208	6.34308	5.0103	6.38892
Gpr52	0	0.21099	0.267211	0	0	0	0	0	0	0	0	0	0	0
Rc3h1	3.94338	4.5157	4.26946	6.25118	4.29668	3.4094	4.47492	3.8667	3.76032	3.14995	4.23564	4.80563	4.93549	4.17058
Serpinc1	333.682	940.102	541.135	552.526	646.631	439.334	363.255	602.051	956.51	841.138	806.534	730.058	850.91	856.068
Zbtb37	0.745482	1.12119	1.27048	1.53536	1.54942	0.871705	1.32182	0.573322	0.856162	0.982979	0.828343	1.11915	1.08096	0.684692
Gas5	8.07548	8.70247	8.35878	8.6578	10.0651	7.53015	12.4598	5.38768	8.16505	7.40743	10.3899	12.0106	8.6497	7.47611
Snord47	0	7.05031	6.40056	5.85025	0	7.10105	0	6.64552	9.29924	5.10623	0	0.000656737	3.39867	3.7184
Dars2	3.23341	5.43884	5.1053	6.65938	4.96389	3.09345	1.14664	2.95294	2.86949	3.29032	3.03142	4.28305	4.62678	2.63227
Cenpl	0.928968	3.95805	4.94626	4.68107	2.2141	3.38132	1.9766	1.1354	2.24729	2.34777	1.64043	1.69927	3.03823	2.37782
Cenpl	0.285251	0.270953	0.57192	0.320448	0.53897	0.0606449	0.606939	0.109687	0.119127	0.065413	0.158477	0.30228	0.174153	0.190537
Klhl20	3.94374	3.17849	4.31298	3.4906	3.25159	2.40102	3.8142	3.23978	2.09619	1.93207	2.29064	3.22937	2.40777	3.29286
Ankrd45	0	0	0	0.145577	0	0	0	0	0	0	0	0	0	0
Prdx6	544.308	186.037	337.935	250.905	220.863	293.605	169.768	121.254	192.16	210.533	178.118	200.208	215.424	181.842
Tnfsf4	0	0	0	0	0.169964	0	0	0	0	0	0	0	0	0
Tnfsf18	0.350959	0	0	0.262843	0.265249	0.0746149	0	0	0	0	0	0	0	0
Fasl	0	0	1.19852	0.139903	0.282367	0.15886	0.264979	0.287327	0	0.085675	0	0	0	0.124779
AI848100	10.5579	5.23239	7.86913	6.14522	3.29589	5.66042	4.96497	3.2214	2.01292	2.63166	2.48655	2.47276	3.29303	2.41466
Pigc	1.31297	1.59059	1.83129	1.23984	1.20805	1.31075	1.70049	1.31707	1.47811	1.54471	1.58577	1.57284	1.42896	1.29647
Pigc	1.21334	1.46989	1.69233	1.14576	1.11638	1.21129	1.57144	1.21713	1.36594	1.4275	1.46544	1.45349	1.32052	1.19809
Dnm3	0	0	3.26503e-06	3.049e-06	3.07692e-06	0	0	0	0	3.73436e-06	0	0	0	8.15819e-06
Dnm3	0	0	0.0632172	0.0590345	0.059575	0	0	0	0	0.0723043	0	0	0	0.157958
Dnm3os	0	0.0867061	0.0732068	0.069325	0.0344945	0.373915	0.196955	0.175502	0.114364	0.104662	0	0.0644871	0.0278649	0.0609728
Mir199a-2	0	0	0	0	0	0	0	0	0	0	0	0	0	0
Mir214	0	0	0	2.39423	0	3.82216	9.13511	0	0	0	0	0	0	0
Mettl13	6.48456	3.6136	6.4487	4.56509	4.7049	4.02562	2.75948	3.79014	7.25774	2.8551	6.62889	4.856	4.67164	4.93788
Vamp4	2.14359	1.90041	2.17758	1.07027	2.37614	1.8837	2.83795	1.64856	1.67107	1.57301	1.90548	2.22109	1.57047	1.81368
Myoc	0	0	0	0	0	0	0	0	0	0	0	0	0	0
Bat2d	11.2598	11.2549	11.3365	12.7919	10.7619	9.31032	14.5467	9.00587	5.81648	5.95865	8.04575	8.17497	7.76285	7.68318
Fmo4	2.63229	4.10315	8.28191	4.54938	6.42744	3.52999	6.03164	3.27017	3.38249	3.99326	2.2499	2.00267	3.83229	3.38131
Fmo1	38.7351	70.1394	67.7446	72.9323	62.7834	89.8265	15.8878	24.6453	84.9765	108.304	68.6228	75.2814	103.428	109.834
Fmo2	5.74863	4.87668	4.00144	2.68067	3.19707	9.7313	6.00039	12.5124	6.34166	11.7898	3.61562	3.83134	9.20472	8.76656
Fmo3	0.180019	0.113998	0	0	0	0.0765453	0.255355	0.276892	0.150361	0.990761	0	0.254355	0.329721	0.120247
4921528O07Rik	0	0	0	0	0	0	0	0	0	0	0	0	0	0
Prrx1	0.12625	0.122113	0.303753	0.266716	0.0578867	0.0724203	1.03898	0.34988	0.2109	0.212076	0.233804	0.267553	0.205544	0.0896379
Prrx1	0.0942591	0.0911706	0.226785	0.199133	0.0432188	0.394757	0.775712	1.00722	0.15746	0.158338	0.17456	0.199758	0.153461	0.0669245
Prrx1	8.03525e-10	0.191102	5.91115e-13	0.10167	0.145478	0.111165	0.199779	0.195712	1.30973e-15	0.00049072	0	4.34284e-05	1.36825e-08	0.106823
Gorab	2.30746	2.10048	3.12283	2.8082	2.28893	1.47172	2.6594	2.21822	1.68639	1.05829	1.12172	1.01884	1.32072	1.15598
Mettl11b	0	0	0	0	0	0	0	0	0	0	0	0	0	0
Kifap3	1.94487	2.05266	2.89672	2.56634	1.6099	1.41766	2.10192	2.92023	0.773548	1.23179	0.514534	1.24313	0.96123	1.36097
Scyl3	4.25245	5.34651	6.71841	5.19866	5.27403	4.75444	6.77142	4.23183	7.27453	6.35326	7.01549	8.41829	7.43226	8.37225
BC055324	0.271037	0.319401	1.67493	1.20511	0.801399	0.330994	0.585266	0.585386	0.110048	0.297913	2.93561e-22	1.07772e-27	0.159821	0.0873449
2810422O20Rik	0.745034	2.04445	2.78839	1.11596	1.12617	1.58397	1.76137	0.572978	1.86687	1.0251	0.827845	1.22813	1.51622	1.1612
Sele	0.124258	0	0.398615	0.558361	0.0939122	0.0528352	0.352516	0	0	0	0	0	0	0
Sell	0.0275593	0.295069	0.642306	0.10875	0.616287	0.724545	0.660956	0.537526	0	0	0.129437	0.082296	0.142241	0.155622
Sell	0.909513	0.113728	2.63974	1.64841	0.237534	3.35453	0.25475	0.207177	0	0	0.0498886	0.0317191	0.0548234	0.059981
Selp	0.358256	0.983088	1.72391	0.894361	0.902548	2.53888	1.35515	1.46945	1.39642	1.58832	2.38846	1.18111	1.31236	1.43582
F5	70.8922	82.0196	82.7552	62.68	79.9443	70.6956	68.888	68.9866	85.9012	93.0597	104.396	121.324	120.598	108.643
Slc19a2	16.9436	22.4934	14.6528	22.0157	23.6058	25.9537	18.9669	34.9317	33.5048	29.305	28.0135	23.4355	32.7163	23.5219
4930455F23Rik	1.7194	4.1133	5.20935	2.57542	3.03216	3.00563	1.89696	2.79158	1.27656	2.54098	2.33507	1.88953	1.74958	2.16939
Blzf1	1.50986	1.2976	2.16233	1.18463	1.27698	1.28401	1.5808	1.24412	0.630559	0.923308	1.2383	0.432646	0.790131	0.486032
Blzf1	0.974116	0.83717	1.39506	0.764284	0.823867	0.828402	1.01988	0.802667	0.406814	0.595688	0.798905	0.279128	0.509765	0.313572
Blzf1	1.35711	1.16632	1.94355	1.06478	1.14779	1.1541	1.42086	1.11825	0.566762	0.829893	1.11301	2.13479	0.710191	1.40166
Nme7	3.9	4.917	5.59017	4.72981	4.78809	9.71191	6.8198	10.0061	2.28216	3.40111	3.77354	3.90172	3.28074	3.59042
Nme7	0.215554	1.14914e-13	1.24585e-16	6.63866e-12	7.41114e-16	5.31118e-19	4.12698e-12	4.26021e-17	1.02081e-13	2.49594e-11	7.27501e-12	1.09205e-08	1.54152e-17	2.25687e-12
Atp1b1	98.4409	62.7099	91.4972	106.605	57.5503	158.984	67.8135	155.196	29.8143	25.1823	26.8514	23.914	29.2143	26.5732
Dpt	1.99055	0.840349	1.95117	2.319	1.50443	1.97492	0.627462	3.23181	0.923671	2.23163	1.47454	0.937507	1.35033	1.32962
Xcl1	0	0	2.31228	1.07965	0.544765	0.919458	0	0.554335	0	0	0	0	0	0
Tbx19	0	0	0.109013	0	0	0	0	0	0	0	0	0	0	0
Sft2d2	14.2141	17.6705	11.9775	20.1625	16.337	13.759	20.3484	14.5082	13.076	15.5318	13.1011	15.271	16.5965	17.3703
Tiprl	4.61045	3.85802	4.75399	4.19281	3.67119	3.29066	4.43778	4.55879	3.50705	3.73818	5.03143	3.19897	4.02117	3.79455
Gpr161	0	0	0	0	0	0	0.26416	0.14322	0	0.170821	0	0.131563	0.227394	0
Dcaf6	8.54478	12.0707	6.9407	9.02484	7.61715	7.35975	10.1006	9.77295	12.7185	9.9481	10.8335	8.66794	9.96551	11.2689
Brp44	126.262	97.6642	122.669	126.293	97.9889	111.699	60.7022	114.373	148.281	141.273	112.519	107.16	115.113	149.15
Adcy10	0	0	0	0	0	0.0295366	0	0	0	0.0637176	0	0	0	0
Mpzl1	2.84572	1.58605	6.18306	3.73453	3.61999	1.73911	5.96846	4.56647	0.189587	0.104102	0.88274	0.320711	0.207869	0.379042
Mpzl1	7.72587	1.88927	5.7964	6.90048	3.04307	4.28179	10.2034	6.26923	0.075501	0.0414577	0.351542	0.12772	0.0827818	0.150949
Rcsd1	2.22814	1.68584	3.5739	3.90646	1.48969	4.84941	2.04814	5.45937	1.23204	0.468595	0.389568	0.696663	1.23828	1.41636
Rcsd1	2.99673	2.06118	4.8067	7.18667	2.14537	4.18814	5.51801	2.74985	0.620576	1.5983	1.73173	1.52885	0.623718	0.713413
Creg1	687.919	488.462	829.06	655.735	546.044	540.994	605.772	429.789	149.193	200.939	123.171	152.895	147.83	266.832
Cd247	0.221443	0.2955	3.36525	2.51774	0.502091	0.712439	0	1.02182	0.18496	0	0.246057	0.156442	0.135198	0
Cd247	0.137074	0.181199	0.279961	0.242637	0.0508056	0.2909	0.493804	0.0472116	0.0112268	0.0729791	0.164816	0.071687	0.347368	0.293072
Cd247	0.2458	0.194034	0.341235	0.343274	0.177708	0.303152	0.352664	0.415751	0.087965	0.319552	0.312789	0.108337	0.248083	0.209306
Cd247	0.427901	0.4377	0.201717	0.486394	0.640655	0.286283	0.441038	0.245767	0.692731	0.370797	0.184902	0.775595	0.399596	0.462391
Cd247	0.86738	1.64502	1.51787	0.671558	0.559907	0.923255	2.21636	1.14103	0.201807	1.5724	1.09789	0.476243	0.410196	0.2408
Pou2f1	0.19283	0.540263	0.198834	0.330094	0.270657	0.0819927	0.429829	0.127113	0.290581	0.227415	0.183654	0.252995	0.185002	0.547447
Pou2f1	0.333968	0.935693	0.344365	0.571699	0.468757	0.142005	0.744432	0.22015	0.503265	0.393865	0.318075	0.438169	0.32041	0.0967837
Pou2f1	0.277629	0.174492	0.286272	0.475256	0.389681	0.11805	0.61885	0.183012	0.0100256	0.327422	0.264418	0.364252	0.266359	0.0804567
Pou2f1	0.161101	0.101253	0.166117	0.27578	0.226122	0.0685013	0.359104	0.106197	0.00581763	0.189995	0.153435	0.211367	0.154561	0.457368
Dusp27	0	0	0	0.0333537	0	0	0	0	0	0	0	0	0	0
Dusp27	0	0	0	0.0340239	0	0	0	0	0	0	0	0	0	0
Gpa33	0	0	0	0.118182	0	0	0.223839	0	0	0	0	0	0	0
Mael	0	0	0	0	0	0	0	0	0	0	0	0	0	0
Ildr2	0.219057	1.5259	0.140546	0.820291	0.33112	0.484351	0.559314	0.202162	4.24484	7.71591	3.16427	6.03551	6.44631	10.6816
Tada1	2.87173	8.55781	4.6824	7.97033	6.63891	4.38152	7.66781	5.71622	6.06708	5.73318	9.00968	6.77998	7.29766	7.89857
Pogk	1.72535	1.96103	1.85409	2.26188	2.16031	1.00334	3.23982	1.23469	1.10543	1.05047	0.488084	0.79131	0.702459	1.71741
Pogk	3.01633	2.01358	1.7904	3.57588	1.8703	2.06874	2.26872	3.65363	0.99476	0.415531	0.84313	0.776985	1.61436	1.14757
Gm4846	0	0	0	0	0	0	0	0	0	0	0	0	0	0
Gm4847	0	0	0	0	0	0	0	0	0	0	0	0	0	0
Fmo9	0	0	0	0	0	0	0	0	0	0	0	0	0	0
Fam78b	0.170401	0.0431627	0.218656	0.127618	0.128786	0.188384	1.06353	0.450422	0	0.0468912	0	0	0	0
Fam78b	0.0452189	0.011454	0.0580244	0.0338658	0.0341758	0.0499912	0.282227	0.723113	0	0.0124434	0	0	0	0
Fam78b	0.168946	0.0427943	0.21679	0.126529	0.127687	0.186776	1.05445	0.446577	0	0.046491	0	0	0	0
Uck2	11.1126	6.17893	12.3902	6.49567	3.68727	8.29785	11.9185	7.50408	4.30133	4.2265	5.11982	6.51035	4.96434	1.9915
Tmco1	10.6756	12.4964	9.72927	11.9929	13.7531	10.4542	9.40716	10.9469	10.0652	12.9824	11.5926	10.6273	11.4061	15.1263
Aldh9a1	78.294	75.4618	49.2701	72.411	67.8613	48.7147	35.8723	37.3261	98.9993	100.228	82.1712	87.4347	91.4688	87.1061
Mgst3	64.3901	20.9289	16.9088	15.79	17.2266	9.44942	10.5078	10.9558	14.7543	16.9873	3.79896	3.62306	8.00158	25.5018
Lrrc52	0	0	0	0	0	0	0	0	0	0	0	0	0	0
Rxrg	0.0139136	0.00219872	7.13842e-06	0.000443089	0.00132107	5.3895e-05	0.00740112	0.00936288	2.33606e-06	0.311653	6.1257e-09	0.000163452	0.000250187	0.000619136
Rxrg	1.70843	5.46256	1.21129	3.71607	3.74898	1.28436	0.908768	1.14965	1.62196	1.87964	1.43849	1.67653	2.23911	4.32293
Lmx1a	0	0	0	0	0	0	0.153764	0	0	0	0	0	0	0
Pbx1	0.408558	0.185524	0.027411	0.00124432	4.91756e-06	0.351339	0.554623	0.0171764	0.375092	0.159945	1.36899e-06	0.210254	0.293944	0.265021
Pbx1	3.01258	1.75069	1.0342	1.56798	2.41415	3.65073	3.09912	2.24537	3.9402	4.68763	3.02561	3.61594	4.11562	4.60517
Nuf2	0.451358	1.04802	3.61985	3.15499	1.70565	0.831654	0.426831	0.231415	0	0	0.167175	0.10629	0.0918558	0.100497
Rgs5	7.80083	4.68657	1.92499	10.1865	3.62815	6.54887	17.5911	5.99932	2.17188	2.66038	3.55606	5.0871	2.32026	4.94348
Rgs4	0.861227	0.233732	0.690697	0.644998	0.929861	2.92959	5.58464	2.08163	0.822102	0.394991	0.820245	0.608429	1.05161	0.49309
1700084C01Rik	0	0	0	0	0	0.106844	0	0	0.209879	0	0	0	0	0.335689
Hsd17b7	22.071	7.41408	5.20239	11.4937	17.8169	15.4394	4.15189	6.02303	13.4131	19.3744	16.5253	15.7601	13.475	16.4865
Ddr2	0.960247	0.359319	0.595085	0.817224	0.956658	0.742369	0.495309	0.772057	0.255196	0.760699	0.581988	0.647547	0.852741	0.583103
Uap1	22.5059	16.6607	15.8887	23.7399	14.3744	17.7241	16.6367	11.5796	19.1952	15.0469	19.5481	16.3476	18.2885	17.6799
Uhmk1	10.1901	9.16994	7.88564	15.1295	12.8359	7.44955	13.1866	10.5866	4.03166	7.70728	5.16476	8.46196	12.1153	9.67262
Sh2d1b2	0	0	0	0	0	0	0	0	0	0	0	0	0	0
Sh2d1b1	1.51502	0.479697	4.05013	1.70197	1.33587	2.03996	0.716349	1.94191	0	0	0	0	0	0.168664
1700015E13Rik	1.52246	0.321368	0.407001	0.760144	0.383551	1.07893	0	0	0.847757	0.698257	0.563894	1.07557	0.309836	0.677969
Nos1ap	1.25514	4.75508	0.991286	1.49086	1.77377	1.77279	2.07851	1.40402	1.42319	1.17736	0.835852	1.71815	1.47442	1.05641
Nos1ap	0.870324	0.942177	0.917014	0.467382	0.484648	0.074669	0.321598	3.61408e-09	4.07073e-06	0.423041	0.477148	0.00292405	0.166821	0.000879103
Olfml2b	1.98748	2.14699	2.4378	0.875578	0.883593	1.7896	6.46762	4.49558	0.0976495	0.107239	0	0	0.0713775	0.156185
Atf6	16.1453	18.5138	14.6204	17.2479	18.1753	9.97807	13.411	16.0709	11.0555	12.0523	12.1215	14.6944	13.8237	14.5737
Dusp12	9.74383	11.8403	11.8273	11.6365	11.743	7.50244	7.84464	9.92397	7.47865	7.72995	3.80403	8.37206	7.23515	10.0267
Fcrlb	0.281806	0	1.35604	0.422105	0.425969	0.359477	3.19791	0.866904	0	0.129246	0	0	0	0
Fcrla	0.173685	0.109987	0.208941	0.0650389	0.0656343	0.073852	0.123185	0.133575	0	0.0398292	0	0	0	0
Fcrla	0.180087	0.114041	0.216643	0.0674364	0.0680537	0.0765743	0.127726	0.138498	0	0.0412974	0	0	0	0
Fcrla	0.0795991	0.0504063	0.0957568	0.029807	0.0300799	0.033846	0.0564552	0.0612166	0	0.0182535	0	0	0	0
Fcgr2b	1.89839	2.13823	7.58717	7.83784	4.70904	9.20724	13.3981	11.4451	3.29342	2.38302	6.34945	2.10424	3.21732	2.82037
Fcgr2b	12.8377	4.32909	13.3234	8.33719	8.04497	15.4756	10.0819	5.81371	8.62868	8.47297	8.74148	14.2296	21.7566	19.0723
Fcgr4	20.5524	14.6647	149.507	35.5541	21.2214	49.2339	11.9077	50.0897	0.967121	1.46038	1.60823	1.63601	3.35788	3.67378
Fcgr3	24.6039	8.97573	59.6255	23.6341	11.3189	37.5259	28.4514	34.1418	2.23374	2.57576	3.86307	4.34547	2.93898	4.10865
1700009P17Rik	1.04982	1.77281	1.96455	2.35873	1.3224	1.93436	0	2.15301	1.46144	0.962974	1.16651	0.988886	1.06825	0.701246
Sdhc	152.046	136.353	133.518	113.181	148.344	165.48	105.441	157.8	107.498	113.828	99.3196	96.1314	107.269	96.2271
Mpz	0.181555	0	0.145605	0.135972	0	0.154396	0	0.139627	0	0.166535	0	0	0.110845	0.363818
Pcp4l1	1.37843	5.09189	0.921243	1.72058	0.868166	0	1.30353	1.41347	6.33234	1.79123	4.85021	3.08375	3.22603	5.8314
Nr1i3	2.12375	36.2914	0.670652	1.62938e-25	0.810383	0.828287	3.9523	2.6706e-29	146.267	137.275	72.6436	90.254	88.1554	138.536
Tomm40l	12.3554	23.8712	14.4832	10.8582	7.84948	11.4545	9.51286	11.5313	64.2907	74.689	30.6636	38.2664	43.2857	79.635
Apoa2	2152.28	5952.68	5450.14	2771.81	3539.92	2504.52	1756.52	3304.6	11989.8	13220.1	9944.92	10863.4	11218.7	11685.4
Fcer1g	63.2392	26.1172	160.532	52.7156	39.4831	73.1868	48.3622	70.6263	11.0234	3.78311	11.6095	5.82736	8.72909	10.6523
Ndufs2	196.69	145.385	220.444	165.025	190.886	218.617	112.496	250.726	108.018	105.503	107.148	94.7061	102.616	101.133
Adamts4	4.63011	0.374302	2.76523	1.84448	0.670092	0.753991	7.12672	3.48508	0	0.0903634	0	0	0.0601452	0
B4galt3	5.97631	6.42221	8.27874	8.00225	4.79055	8.16253	13.872	10.028	7.1094	3.82073	4.82951	3.45442	3.64872	5.68554
Ppox	7.55072	10.9472	12.908	8.33362	11.1131	8.70245	10.4288	11.7668	10.4559	8.74873	7.9484	9.2649	10.1904	8.89272
Usp21	3.4872	9.25374	5.59341	6.59134	7.0282	6.00173	5.1821	7.7902	5.13187	4.41727	6.27349	6.33495	4.96776	4.65867
Ufc1	57.8041	47.3007	77.6654	70.5589	61.8433	61.4466	39.3999	39.5476	48.5943	51.3006	55.4705	44.8143	46.2909	42.1213
Dedd	6.06665	6.2087	9.84821	7.50699	8.40508	6.8801	8.24275	6.87869	6.19445	4.198	6.29561	5.42908	5.78751	5.81767
Dedd	7.73502	7.91626	7.98475	7.34473	4.81063	6.28288	10.5096	8.7704	7.89799	5.3527	8.02701	6.92218	7.37932	7.41755
Nit1	66.3902	64.8865	75.8464	78.2728	51.0175	59.9207	51.8038	65.4134	57.7409	52.1788	52.6402	48.3363	46.0309	44.3271
Pfdn2	105.294	61.5202	106.372	74.9365	56.2772	56.3974	37.1332	43.3968	52.9623	35.2182	46.5403	57.1256	31.2546	38.8579
Klhdc9	3.25771	3.97855	4.85208	3.13688	4.74839	4.65031	5.61124	3.04225	5.83071	4.37559	5.17115	4.60293	5.82472	4.50752
Pvrl4	0.761476	0.160736	0.494522	0.139655	0.0180409	0.485677	0.630084	0.53682	0	0	0	0.0448298	0	0.0423867
Pvrl4	0.493996	0.104275	2.16621	0.868724	0.528665	0.315075	0.408758	0.348254	0	0	0	0.0290826	0	0.0274977
Arhgap30	7.503	4.03605	21.2872	9.78832	6.21943	10.6344	4.69204	6.45278	0.943401	0.88804	0.448224	1.08292	0.98512	1.23947
Usf1	13.5118	11.1988	22.9476	11.7564	12.1643	11.5751	13.8111	11.6139	7.9664	6.65268	6.84446	5.89584	5.82308	6.76908
Tstd1	7.22363	6.65365	5.26664	4.91817	10.4227	3.63	70.795	4.54535	24.1341	17.1675	18.9718	12.5262	17.641	6.57975
F11r	60.2092	50.2214	57.9916	55.574	51.1245	36.8833	68.449	61.2163	26.5452	20.9279	21.2206	20.5985	20.2934	25.5134
Refbp2	5.11633	1.97996	4.10326	6.81204	4.08167	3.14239	1.20958	3.27898	5.46047	4.30199	3.79001	5.02017	2.95014	3.98713
Itln1	0	0	0	0	0	0.94639	0	0	0	0	0	0	0	0
Cd244	1.34799	0.304863	4.63318	1.3701	0.509395	1.67858	0.819474	1.40693	0	0	0.106987	0	0	0.0643151
Ly9	11.9677	2.71332	18.4851	9.73754	4.13167	6.65935	4.82036	4.65877	0.493631	0.271053	0.492515	0.31314	0.180411	0.493459
Slamf7	2.45653	0.921842	14.0827	3.88396	1.85661	1.27665	2.19399	1.25948	0.0759933	0.20864	0	0	0.111095	0.121547
Cd48	10.7728	5.41738	23.1238	11.1529	6.46563	9.7002	6.2922	6.33554	0.264646	1.16254	1.05619	0.671524	2.12789	1.69314
Slamf1	0	0	0.107958	0.403261	0.101738	0.0572381	0	0.103525	0	0.0617383	0	0	0	0
Cd84	4.99087	1.07744	6.54978	3.82276	1.71456	4.43723	2.09167	2.61702	0.378966	0.468204	0.630183	0.641071	0.277007	0.681901
Slamf6	0.444337	0.187585	0.95028	0.665554	0.223882	0.692761	0	0.341723	0	0	0	0	0	0.0989341
Vangl2	0	0.101387	0	1.31898	0.242011	0.0680779	0.454216	0.123131	0.133728	0.0734303	0	0.113109	0.195498	0.320836
Nhlh1	0	0	0	0	0	0	0	0	0	0	0	0	0	0
Ncstn	23.8021	21.9587	24.1415	23.173	22.7277	21.8605	29.9362	28.7043	17.795	13.1241	14.367	13.5684	15.1416	17.4187
Copa	46.2175	46.2574	45.4233	45.1915	49.9097	36.3781	52.0626	47.468	34.4701	42.8162	44.0374	41.1694	41.0607	44.659
Pex19	3.64717	2.86335	4.44692	5.00592	3.25987	3.39673	5.68968	2.89628	2.94796	5.02908	3.61692	1.80212	2.12169	5.3189
Pex19	42.6698	38.2984	23.0087	36.201	27.3357	26.141	9.56552	17.001	34.4748	44.1243	28.8047	33.2188	38.847	42.7017
Dcaf8	38.4749	49.1572	33.7252	37.5029	36.1658	31.5686	34.0073	31.4483	38.9994	40.2578	42.5366	44.3915	39.9568	44.8781
Pea15a	29.8002	10.3606	32.9204	36.103	12.3653	10.373	33.7755	22.3565	4.02642	4.35483	2.75937	3.30241	5.35115	6.04972
Casq1	0.193083	0.122271	0.154851	0.433818	0.14593	0.492602	0.547773	0.148493	0.161273	0	0.214545	0.272814	0	0
Atp1a4	0.103857	0	0.166585	0.0777817	0.0784937	0	0.294641	0	0	0	0	0	0	0
Atp1a2	0.232432	0.0367971	0.233011	0.826856	0.175669	0.172955	0.494553	0.134066	0.291208	0.239854	0.1937	0.0410514	0.248337	0.155257
Igsf8	13.7797	6.26221	15.9917	15.6621	7.96402	6.2728	24.3754	10.4728	9.20758	4.75849	5.76425	4.4666	4.65185	7.90494
Kcnj9	0.110654	0.210216	0	0.082872	0.0836306	0.0941015	0	0.0850998	0.0924236	0.1015	0	0.0781734	0	0
Kcnj10	0.401522	0.254265	0.483027	1.15273	0.556352	0.569099	0	0	0	0.0920764	0.223076	0.283662	0.408569	0.268204
Pigm	2.29465	3.02729	3.22052	3.00743	2.34849	3.02874	2.23777	2.57357	2.19611	1.62247	2.8153	3.07333	2.18899	1.59662
Slamf9	5.05626	3.60213	38.0164	11.597	8.59825	6.44986	8.06878	8.02019	0.791857	0.724683	0.351141	0.44651	0.771749	0.633265
Igsf9	0.681242	0.413968	3.08454	0.753212	0.49407	0.213819	1.71192	0.0517232	0.0420013	0	0.0558752	0	0.0307011	0.403072
Igsf9	0.0185122	0.301595	1.66114	0.548749	0.359953	0.155777	1.24721	0.611494	0.0305998	0	0.0407076	0	0.0223671	0.293656
Tagln2	120.962	23.212	196.961	157.065	61.5411	57.3342	202.78	139.742	4.81111	4.56309	4.94571	4.80919	4.63566	6.29599
Ccdc19	0.198594	0	0	0	0	0.25333	0.563407	0.305462	0.165876	0.0910826	0	0	0.121248	0.132654
Vsig8	1.00472	0	0.161218	0.150551	0.0232375	0	0.0218065	0.00591142	0	0	0	0	0	0
Vsig8	0.000459539	0	0	0	0.692601	0	0.649951	0.176192	0	0	0	0	0	0
Slamf8	2.30583	1.34785	21.3376	7.04046	3.08326	3.62014	2.0128	3.27384	0.444449	0.244048	0.788347	0.375922	0.216582	0.236957
Fcrl6	0	0	0.303231	0	0	0	0	0	0	0	0	0	0	0
Dusp23	11.7463	9.37886	9.21568	4.78108	8.49173	12.0522	13.0399	10.212	9.81112	13.1169	10.2146	7.75721	7.7951	9.21072
Crp	14.7037	159.639	2.56353	17.0766	71.8307	55.9064	50.7823	60.4734	148.087	142.789	134.019	147.234	159.375	132.662
Apcs	58.1592	46.8527	46.6432	24.2597	36.1662	102.832	101.817	36.2354	39.3539	29.3751	26.9947	32.766	30.3391	42.2907
Olfr16	0	0	0	0	0	0	0	0	0	0	0	0	0	0
Olfr1408	0	0	0	0	0	0	0	0	0	0	0	0	0	0
Olfr1406	0	0	0	0	0	0	0	0	0	0	0	0	0	0
Olfr218	0	0	0	0	0	0	0	0	0	0	0	0	0	0
Olfr1404	0	0	0	0	0	0	0	0	0	0	0	0	0	0
Fcer1a	0	0	0	0	0	0	0	0	0	0.161905	0	0	0	0
Olfr1403	0	0	0	0	0	0	0	0	0	0	0	0	0	0
Darc	0.937405	0.395743	1.00239	0.468033	0.472318	1.06291	0.443233	0	1.82692	0.429929	1.0416	0.882995	0.953857	1.25231
Cadm3	0.609009	0.826407	0.697744	0.716736	0.657543	0.406929	1.2341	0.535275	0.799346	1.71579	0.773372	1.65952	1.59351	0.929824
Aim2	1.141	0.541904	4.11782	1.49542	0.862348	2.66837	6.27165	1.75499	0.238254	0.327064	0.316954	0.10076	0.174153	0.0952685
BC094916	0	0.177075	0.672778	0.209421	0.211339	0.1189	0	0	0	0	0	0	0	0
Pyhin1	1.34512	1.24494	7.8004	3.0997	2.50246	2.90377	1.17418	1.67109	0.172848	0.142367	0.229944	0.219297	0.442206	0.207346
E430029J22Rik	0	0	0.485758	0.181447	0.0915541	0	0	0.0931624	0	0.111116	0	0	0	0.242748
Ifi204	8.04085	5.19174	19.2197	7.55706	5.71968	6.70397	5.81475	5.33514	0.658443	1.01235	1.57669	1.67076	1.54014	1.68503
Mndal	4.17433	3.84495	13.9998	7.81569	4.44554	6.53505	4.30636	2.91847	1.26786	1.30534	2.74082	1.60856	1.50596	2.91506
Mnda	2.19163	2.63693	11.7764	4.26758	2.31896	2.60931	2.17616	1.17985	0.183056	0.100516	0.243523	0.154832	0.267611	0.292788
Ifi203	1.33699	1.88854	6.98219	4.55216	2.21511	2.88681	3.38182	1.97368	0.778492	0.928159	0.689741	0.94454	1.0956	1.14823
Ifi203	1.46049	0.956196	2.54218	1.50137	1.10457	1.1022	0.437775	0.86656	0.0543243	0.307553	0.753453	1.03179	0.305474	1.25429
Ifi202b	0	0	0	0	0.0749246	0	0	0	0	0	0	0	0	0
Ifi202b	0	0	0	0	0.0774721	0	0	0	0	0	0	0	0	0
Ifi205	0.672979	0.568221	4.31779	2.35206	1.1868	2.00308	0.636409	1.38017	0.187368	0	0.24926	0	0.410874	0.299685
Olfr433	0	0	0.289612	0.27045	0	0	0	0	0	0	0	0	0	0
Olfr432	0	0	0	0	0	0	0	0	0	0	0	0	0	0
Olfr430	0	0	0	0	0	0	0	0	0	0	0	0	0	0
Olfr429	0	0	0	0	0	0	0	0	0	0	0	0	0	0
Olfr427	0	0	0	0	0	0	0	0	0	0	0	0	0	0
Olfr244	0	0	0	0	0	0.166511	0	0	0	0	0	0	0	0
Olfr424	0	0	0	0	0	0	0	0	0	0	0	0	0	0
Olfr421	0	0	0	0	0	0	0	0	0	0	0	0	0	0
Olfr420	0	0	0	0	0	0	0	0	0	0	0	0	0	0
Spna1	0	0.0288911	0	0	0.0344814	0	0.194148	0.421046	0	0	0.101389	0.0322314	0.0278544	0.0304749
Olfr419	0	0	0	0	0	0	0	0	0	0	0	0	0	0
1810030J14Rik	0	0	0	0	0	0	0	0	0	0	0	0	0	0
Olfr417	0	0	0	0	0	0	0	0	0	0	0	0	0	0
Olfr415	0	0	0	0	0	0	0	0	0	0	0	0	0	0
Olfr414	0	0	0	0	0	0	0	0	0	0	0	0	0	0
Olfr220	0	0	0	0	0	0	0	0	0	0	0	0	0	0
Fmn2	0	0.035569	0.0900936	0	0	0	0	0	0	0.025761	0.124824	0.198407	0	0
Grem2	0.869572	5.13948	1.16232	0.0723608	0	0.780578	2.60401	2.97224	7.26309	1.46233	20.076	13.1738	7.01967	0.580845
Rgs7	1.65223	0.951163	3.49338	6.07453	1.02169	1.27734	1.27837	4.62061	0.125457	0	0	0	0	0
Fh1	194.358	257.83	336.152	315.408	365.301	372.503	276.009	364.031	123.376	106.356	132.044	109.846	96.4207	86.5002
Kmo	89.9526	169.788	131.272	129.855	201.765	151.331	73.7637	81.4331	103.565	116.459	121.035	142.959	119.212	105.27
Opn3	5.46965	2.39793	3.88047	2.3633	3.6569	2.77299	9.25068	3.55935	3.51425	0.96484	1.63628	1.04034	0.770628	1.12417
Chml	2.30734	0.487043	1.80302	0.93048	0.536571	0.704377	1.67843	1.22849	0.592986	0.217073	0.394431	0.376168	0.469567	0.276631
Wdr64	0.0948711	0	0.152172	0	0.143404	0	0	0	0	0	0	0	0	0
Exo1	0.525737	0.0416156	0.579751	0.836697	0.447012	0.195603	0	0.0505405	0	0	0	0.046427	0.0401223	0
Pld5	0	0	0	0	0	0	0	0	0	0	0	0	0	0
B020018G12Rik	19.9672	14.0113	22.2891	18.3894	11.828	12.6206	11.4824	9.13061	9.69104	9.77647	10.4937	10.675	7.57793	9.55249
Cep170	3.86379	1.68628	5.52746	4.18414	2.44665	2.44216	8.22111	5.3005	0.697778	0.933931	1.3924	1.1435	1.56201	1.15093
Mir350	0	0	0	0	0	0	0	0	0	0	0	0	0	0
Sdccag8	3.86845	4.54946	7.31296	4.34579	3.75907	4.05348	4.70345	3.50634	2.53874	2.09104	2.30273	2.73293	1.8557	3.32228
Akt3	1.22269	0.871053	2.94175	1.94587	1.38613	1.13727	3.25194	1.70433	0.382968	0.490672	0.424558	0.701827	0.653175	0.918802
Zfp238	5.5023	3.43773	5.454	8.87037	4.74843	4.82804	11.7233	7.64104	4.91074	5.76301	6.42538	6.23341	8.19234	8.13484
Zfp238	0.702828	0.7129	1.10475	0.509841	0.736721	0.575469	0.964257	0.819155	0.953559	0.894132	0.782972	0.483881	0.785988	0.721087
1700016C15Rik	1.44929	0.305922	2.71207	2.17083	0.730233	0.616246	0.685265	0.37153	0	0	0	0	0	0
Adss	34.2988	21.3608	23.3017	27.4919	25.6012	20.8516	21.3106	13.298	11.7197	13.2606	16.2209	17.5224	17.2196	16.7568
Gm16432	0	0	0	0	0	0	0	0	0	0	0	0	0	0
Pppde1	9.87691	9.35468	10.2631	14.7942	11.8139	7.30387	6.57874	8.05832	3.9455	3.97845	4.00816	3.94392	4.40463	3.95847
Fam36a	21.8072	23.0158	21.3757	28.4299	20.1442	23.3531	19.4765	24.2249	24.9606	25.5596	35.0005	22.8238	28.1073	24.2775
Hnrnpu	134.876	97.3981	124.933	102.563	101.49	83.8872	89.2268	91.6719	53.857	55.7546	62.1161	61.5734	49.0584	53.3444
Efcab2	0.427705	1.62507	0.343016	1.06774	0.754257	1.39428	5.86472	0.767507	1.07172	1.30774	1.42573	1.81296	1.04451	0.571386
Kif26b	0.195456	0.0928299	0.313509	0.182979	0	0.477878	0.831758	0.263057	0.326509	0.156876	0.217181	0.552334	0.149165	0.326396
Smyd3	1.53933	1.09663	1.466	1.08079	1.67239	1.39088	2.45646	1.99773	1.28572	1.19136	0.748311	0.543743	0.763593	0.385583
Tfb2m	2.66058	2.52723	2.84502	3.09957	4.24507	2.89108	2.30633	2.7282	4.07412	4.27083	4.59869	3.44595	4.0609	3.15943
Cnst	5.17481	4.18443	6.7041	6.26053	4.57291	3.96065	4.17838	6.24514	3.5908	5.87862	2.38846	2.41847	3.11077	5.10513
Sccpdh	0.564784	0.715302	3.47264	1.40994	0.28457	1.601	5.07389	1.59263	1.10072	1.12247	0.209187	1.064	0.574696	0.50301
Ahctf1	5.85923	5.70827	5.71774	8.03983	6.16249	3.88516	4.59153	5.45145	6.7762	7.23493	8.14949	9.58131	8.9556	8.10124
Cdc42bpa	6.80145	4.19571	5.0881	5.70673	4.8521	3.95249	7.97457	5.8979	3.6205	4.29459	4.61989	4.60514	4.56561	4.48916
Cabc1	1.08186	18.9325	11.429	8.72339	16.1753	12.4495	6.5075	5.41577	10.954	13.0644	7.20615	7.10923	13.5238	12.5099
Cabc1	11.3737	77.4577	36.2938	45.7892	45.9247	26.4752	18.1937	27.2398	32.3498	38.2435	28.0755	32.4338	38.1166	29.4715
Psen2	25.9555	43.4807	42.7776	42.9782	34.3248	39.3208	24.7703	30.1556	20.2871	28.2851	19.8444	23.4004	23.7096	23.8587
Psen2	33.7332	58.9462	55.5968	55.8598	47.4999	52.7402	32.1927	39.1922	26.366	36.763	25.7908	33.097	33.1393	31.0084
Gm5069	0.404176	0.136248	0	0.154798	0.0763675	0.0893754	2.69316e-26	0.314061	0	0.047952	0	0.0713842	6.85727e-29	0
Itpkb	5.46198	1.97066	7.3387	6.63822	3.53836	2.13908	5.73535	7.25332	1.48121	1.33274	0.867011	1.50339	1.55908	1.75314
6330403A02Rik	0	0.0976082	0	0.173157	0.0582475	0	0	0	0.128743	0.0353466	0	0	0.0941057	0
Parp1	9.36033	13.5912	13.8764	13.3124	12.8626	5.95001	10.1929	7.99853	8.21307	11.1878	10.926	12.6244	11.1986	10.6101
Lin9	0.851098	0.923932	1.46266	2.09433	1.24139	1.03398	1.20727	0.374027	1.92953	0.446109	1.21589	1.37434	0.96501	1.38063
Lin9	4.28154e-07	1.08775e-17	1.89518e-07	4.88068e-05	0.242819	4.53561e-10	6.59935e-13	0	1.92604e-07	0	1.24245e-05	5.25745e-14	2.07311e-06	4.26501e-05
Mixl1	0	0	0	0	0	0	0	0	0	0	0	0	0	0
Acbd3	17.4141	8.98052	15.8895	17.1029	10.9546	10.0206	11.5373	11.6283	6.88063	6.26506	9.15345	9.50314	6.62103	7.31357
H3f3a	7.0619	5.32377	9.16962	5.28886	7.11638	5.29059	11.9253	8.27587	9.54987	6.63193	7.09952	4.989	10.0602	10.1081
BC031781	5.21773	6.75195	7.18656	6.28632	6.00096	5.45007	8.36668	6.45531	5.30552	4.42193	7.18409	5.28883	4.0166	4.84908
Lefty2	0	0	0	0	0	0	0	0	0	0	0	0	0	0
Pycr2	1.81146	5.162	13.075	4.06996	4.96289	3.46609	5.46025	5.74663	1.89127	2.2847	2.0128	1.59967	1.52068	1.51249
Lefty1	0	0.285705	0.180917	0.337894	0.340988	0.671441	1.27996	0.173489	0.37684	0.517308	0.751976	0.159368	0.688632	0.150683
Tmem63a	4.80366	5.23495	4.03168	2.92828	4.39041	3.13507	7.44779	2.14786	5.78511	5.68716	4.34455	4.81422	7.09323	5.52192
Ephx1	315.766	351.891	373.85	277.99	309.607	266.869	112.209	153.428	163.184	268.016	140.297	196.057	177.925	437.666
9130409I23Rik	0	4.58753	2.44629	0.713887	3.89028	2.75611	0.540847	1.02631	4.93624	10.4048	3.38931	8.3503	7.68191	10.8241
Nvl	4.84816	5.69094	6.25903	6.81906	5.71968	4.37434	6.20613	5.9111	3.25929	3.03704	3.28478	3.75922	4.04286	4.4232
Cnih4	7.86124	6.87125	7.81422	7.13135	6.69455	7.53273	8.00993	12.6876	2.77441	3.09764	2.70662	2.81596	2.90675	3.47605
Wdr26	24.1397	22.507	27.1862	23.3103	22.9414	24.7436	28.4863	19.7894	17.9748	18.4444	22.086	20.5735	21.1036	22.2655
Cnih3	0	0	0	0	0	0	0	0	0	0	0	0	0	0
Cnih3	0	0	0	0	0	0	0	0	0	0	0	0	0	0
Cnih3	0	0	0	0	0	0	0	0	0	0	0	0	0	0
Ccdc121	0	0	0	0	0	0	0	0	0	0	0	0	0	0
Lbr	3.97401	3.03277	6.04736	7.24984	3.85064	5.58925	6.21525	2.58606	3.74484	2.57037	3.39671	2.95148	4.72808	2.79063
Enah	0.519374	0.00135501	0.0978158	0.232075	0.00323439	0.0118279	0.0121409	0.0115192	0.00178723	0.00392548	0.00237759	0	0	0.00428785
Enah	5.13792	0.061248	4.4214	3.5876	0.146199	0.534636	0.548783	0.520684	0.0807851	0.177437	0.10747	0	0	0.193817
Enah	0.490691	0.00128018	0.0924142	0.21926	0.00305578	0.0111747	0.0114704	0.0108831	0.00168853	0.00370871	0.00224629	0	0	0.00405107
Enah	0.397115	0.00103604	0.0747903	0.177446	0.00247303	0.00904364	0.00928295	0.00880764	0.00136652	0.00300144	0.00181791	0	0	0.00327851
Srp9	39.8856	24.9275	38.0511	35.7287	31.3271	31.7023	23.2966	24.0585	29.1774	24.6298	36.2083	30.5721	28.0121	26.294
Gm6628	0	0	0	0	0	0	0	0	0	0	0	0	0	0
Degs1	89.5121	72.1119	94.3665	89.069	78.8364	87.7862	76.2856	112.837	33.0111	30.9557	32.0843	31.3637	32.5034	32.7887
1700047M11Rik	0	0	0.84604	0	0.797295	1.1214	0	2.02825	0.881123	0.483826	0	0.372634	0	0.704653
Fbxo28	4.7872	4.01092	6.91073	5.73643	3.95207	5.41769	4.38776	3.90821	2.33759	2.12803	3.10974	2.54951	2.92273	2.90252
Trp53bp2	7.03805	6.65908	7.57022	8.80567	7.07148	6.68939	8.45652	10.2523	6.29348	6.60772	3.86416	5.49861	5.45964	6.58166
Capn2	33.4005	11.9424	27.9714	28.7583	19.5767	15.7962	33.3581	25.5123	8.35034	11.2545	11.2349	9.9522	10.2654	13.6594
Capn8	0.686533	0.136917	1.06822	2.75254	0.300405	2.07816	0.150386	0.112073	1.03693	0.267342	3.21706	3.65517	0.206923	0.0973404
Capn8	0.793746	0.429218	1.42747	2.67276	0.93832	2.96491	0.270892	0	0.436331	2.26148e-07	1.68965	4.08155	0.428288	0.100247
4922505E12Rik	0	0	0	0	0	0	0	0	0	0	0	0	0	0
Susd4	0.355615	3.71571	0.285201	0.798992	0.134384	0	0.252218	0	22.277	10.9276	18.3741	27.5097	15.198	7.00741
Tlr5	6.22104	5.44366	5.89636	9.91122	5.21469	6.49283	0.96267	5.39329	2.55082	5.7064	3.89614	4.95432	5.38644	7.47981
Dusp10	5.73711	2.53468	5.56415	7.19446	3.02513	3.40389	4.73141	9.74788	1.44872	1.40741	0.148251	0.659804	0.814577	1.42594
Hlx	5.73543	1.92281	5.68207	7.58018	4.07977	3.72984	8.37493	9.85967	2.95885	2.70785	2.24927	1.43008	2.78073	2.70429
Mosc1	99.9618	155.761	110.786	127.282	120.221	105.513	66.5034	98.1242	161.812	177.241	146.05	141.476	168.062	156.247
Mosc2	130.093	174.011	174.608	167.661	141.747	130.324	110.394	131.675	207.529	162.603	172.31	160.055	158.03	148.124
C130074G19Rik	67.7258	98.7056	88.1865	114.267	91.9242	83.2645	61.7068	99.7815	86.0172	71.4881	74.9717	77.9514	62.2553	83.6999
Mark1	0.634109	0.200776	0.889963	0.474903	0.359438	0.471848	1.01191	0.853421	0.198615	0.581651	0.528443	0.447977	0.241964	0.158836
Rab3gap2	7.04861	5.06104	6.84067	6.36095	5.39423	4.54792	7.95758	7.79929	3.42308	3.80788	3.43964	3.9071	3.25919	3.54339
Iars2	31.1644	25.9993	25.2726	31.6153	24.2712	18.796	16.4816	22.1028	17.6608	19.2523	18.7655	15.8292	17.8427	20.9994
Mir194-1	0	0	0	0	0	0	0	0	0	0	0	0	0	0
Mir215	0	2.10216	0	0	0	1.41152	0	2.55299	0	1.5225	0	0	0	0
Bpnt1	36.3165	30.3483	48.6756	48.5599	35.8447	34.4096	17.4067	23.8486	18.6986	23.1208	26.7178	29.0538	23.286	31.4582
Eprs	51.8511	33.0238	75.6892	33.6923	39.5266	43.6824	34.6056	38.2701	23.6795	23.7466	29.4289	33.047	28.2405	22.6247
Slc30a10	0.868164	7.30405	0.547062	2.46145	4.12434	4.21884	2.63889	2.14609	3.83285	7.25242	4.34097	6.00187	7.83702	7.08313
Lyplal1	2.98281	8.86319	3.86431	5.32703	6.24287	4.00006	2.60375	5.6467	6.7076	9.15527	9.43316	6.32178	6.16372	9.65558
Tgfb2	1.22527	0.484942	0.429913	0.229411	0.578777	0.162811	1.73804	0.588944	0.127926	0.210733	0	0.108202	0.140262	0.102305
Rrp15	21.4776	10.0117	18.1818	13.6278	10.1453	9.89346	13.1172	7.34117	6.72719	6.29333	12.5953	6.53292	6.92061	8.96647
D1Pas1	1.12652	1.28407	1.44554	1.43426	1.95824	1.29331	0.958774	1.64609	0.940926	1.13666	1.75243	1.91004	2.33843	1.8812
Spata17	0.00642324	1.73866	0.0154542	0.41595	0.00485459	0.354235	0.393909	0.822013	0.00536501	0.00589187	0	0	0	0.185492
Spata17	0.330345	0.0241901	0.794802	0	0.24967	2.46205e-09	0	0.0392726	0.27592	0.303017	0	0	0	0
Gpatch2	3.34225	5.79515	4.78653	4.94662	5.41291	5.21087	3.72503	4.3452	3.19041	3.64971	4.42112	4.38507	3.78958	3.24246
Esrrg	0.206372	0.304933	0.0551695	0.0515193	0.103982	0.117001	0	0.158713	0.976774	1.10425	0.45862	0.437385	0.755977	1.1947
Ush2a	0	0	0.0182637	0	0	0	0.0969093	0	0.0380421	0.020889	0	0.0160883	0.0417106	0
Kctd3	13.4847	5.56904	12.4603	17.1245	6.64664	5.77531	11.9202	6.83855	4.40728	2.2856	2.93155	3.86581	3.57947	3.85095
Kcnk2	0	0.0194824	0	0.0230412	0	0	0.0436407	0	0	0.0141102	0	0	0.0648981	0
Kcnk2	0	0.0113637	0	0.0134395	0	0	0.0254548	0	0	0.00823024	0	0	0	0
Kcnk2	0	0.037353	0	0.0441763	0	0	0.0836709	0	0	0.0270531	0	0	0	0
Cenpf	0.650671	1.25672	2.42653	2.70455	1.40154	0.830009	0.738376	0.175142	0.0271736	0.0447633	0	0.0229839	0.0397255	0.0434627
Ptpn14	27.8855	0.597151	6.4283	4.66618	3.71621	2.63491	3.05742	4.92112	0.281297	0.247137	0.187108	0.237925	0.246739	0.337439
Smyd2	27.7297	11.7066	18.2613	15.7023	22.6616	12.366	16.9489	16.2978	13.9344	12.8212	13.5271	14.6528	11.0113	12.3483
Prox1	16.1012	24.7699	16.422	23.6585	22.0233	21.5064	17.626	25.1694	15.6412	27.1704	13.5153	17.4951	25.003	29.8102
Rps6kc1	3.19189	2.1933	4.0849	2.94998	2.2584	2.85881	3.468	3.91718	1.02103	1.93113	1.3583	1.9671	1.16096	0.725814
Angel2	5.7906	6.48762	7.3828	7.67271	6.84522	4.98754	8.21391	7.76479	6.32478	6.60541	6.76419	6.50344	9.24627	7.93422
Vash2	0	0.0196659	0.0249062	0.0672769	0	0	0.176207	0.0477671	0	0	0	0	0.0189603	0
Vash2	0	0.0384906	0.048747	0	0	0	0.344876	0.0934908	0	0	0	0	0.0371094	0
Mfsd7b	6.27876	2.82851	15.8614	10.2377	5.35296	4.46913	3.8925	3.85174	0.813387	0.730889	0.983745	1.37602	1.29726	1.12362
A230020J21Rik	0.0177316	0.0762784	0.987334	0.0984553	0.00012534	0.306293	0.00152796	0.24134	9.94365e-05	6.32004e-09	0	5.13882e-06	3.79586e-11	9.485e-07
1700022P22Rik	0.845417	0	0	1.26631	0.638954	0	1.19921	0	0.706134	0	0	0	0	0
Tatdn3	0.903823	1.2827	1.7272	1.08799	1.42407	1.35707	0.241855	2.04973	0.924407	1.03454	0.807097	1.09467	1.10362	1.35302
Tatdn3	0.28342	0.620767	1.04229	0.134011	0.525023	0.254387	2.12837	0.000767403	0.613872	0.0339289	0.0994129	0.180494	0.346072	0.654796
Tatdn3	1.16896	1.65899	2.23388	1.40715	1.84182	1.75517	0.312804	2.65103	1.19559	1.33802	1.04386	1.4158	1.42738	1.74993
Nsl1	1.09611	0.616992	2.34419	1.82424	0.64433	0.725003	0.172758	0.374657	0	0.167572	0	0	0	0
Batf3	2.541	5.79274	32.1982	12.9406	7.29771	5.40225	4.32526	11.7251	0.848947	0.233079	1.12937	1.07708	0.620543	0
Fam71a	0	0	0	0	0	0	0	0	0	0	0	0	0	0
Atf3	22.5233	4.17453	17.3293	9.32561	14.6701	5.60609	15.0654	14.5053	0.611792	0.755856	0.81388	0.388098	1.34158	0.611579
Nenf	23.0961	10.4469	34.8406	23.0631	15.3776	15.1985	28.0813	24.106	12.8607	6.8096	9.77646	12.4317	6.04322	6.97907
Tmem206	4.03088	0.813012	5.03327	3.34367	2.8505	1.6632	3.38315	3.2837	0.330772	0.618162	0.661965	0.680886	0.757879	0.422797
Ppp2r5a	39.2325	52.1227	38.1414	47.0523	46.5117	30.2299	29.5252	34.1654	47.599	56.826	41.364	42.1183	48.4247	62.082
Dtl	1.46389	0.708891	2.00275	3.16006	1.56195	0.475994	0.366442	0	0	0.0394937	0.0956822	0.0608346	0.262867	0.345116
Ints7	4.56192	5.7777	5.35409	8.49973	7.48432	5.01499	5.36623	5.13425	3.81034	3.4701	6.55259	5.81685	5.70625	5.35121
Lpgat1	13.7302	12.3372	10.8002	17.7439	15.7455	17.9766	10.3004	10.5624	13.2262	21.279	17.5475	24.4155	20.4214	25.3295
Lpgat1	16.6432	16.2522	13.9283	18.8785	18.4564	19.005	12.4063	13.4665	14.8873	21.8586	18.7137	24.4152	25.0296	26.4938
Nek2	3.39542	3.79861	9.53085	15.6814	5.90228	4.33126	2.72927	1.47973	0.661738	1.24581	0.125761	0.559709	0.691002	1.66322
1700034H15Rik	0.70912	1.12256e-14	0.0785085	0.0716217	0.21712	0.162508	0.163946	3.18587e-11	0.0852574	0.0466562	0.110503	0.130392	3.99737e-16	0.0686199
Slc30a1	14.4219	9.02521	9.08972	9.78509	7.2963	6.80714	11.9343	8.72606	11.024	11.5111	12.131	12.6482	13.0943	14.9159
Rd3	0.541674	0.857542	1.08605	1.01419	0.818779	0.575808	0.768359	0.208291	1.58352	0.993727	1.5047	0.191338	1.8189	2.89456
Traf5	3.31962	2.2128	6.58571	4.31807	3.43326	2.74876	4.46101	2.68736	1.45932	2.40395	1.16482	3.08579	1.81339	2.3341
Rcor3	4.086	4.16871	5.09747	5.78024	3.25971	3.0887	4.82996	6.98309	3.03363	3.12332	2.77454	2.24516	3.18758	2.88094
Kcnh1	0	0.0179739	0	0	0	0.0120688	0.0402617	0.0218287	0	0	0	0	0	0
Kcnh1	0	0.0143082	0	0	0	0.00960742	0.0320504	0.0173767	0	0	0	0	0	0
Hhat	0.382898	0.64659	0.511802	0.955878	0.578777	0.434162	0.362091	0.39263	0.106605	0.175611	0.425457	0.360673	0.155847	0.341017
Sertad4	0.764063	0.207362	1.40062	1.55319	0.659963	0.278472	0.619323	0.0839446	0.091169	0.0500611	0.242568	0.154224	0.266562	0.0729098
Syt14	1.88131	1.19134	1.67644	2.81793	0.473955	0.266648	0	3.05445	0	0	0	0	0	0
AA408296	2.674	2.02373	2.8245	2.78416	2.76035	1.80257	2.12781	1.85584	2.07004	1.28622	2.46394	2.16555	1.35383	1.78615
Irf6	2.71993	7.88972	1.4777	4.92831	7.75855	2.4996	5.35168	7.96232	6.81546	4.58743	5.84952	7.31425	6.58883	6.56401
A130010J15Rik	0.579931	0.318446	1.52023	0.277151	0.638821	0.365473	1.19433	0.000970327	0.126477	0.176252	0.339478	0.167069	0.17963	1.31249
A130010J15Rik	0.862297	1.06301	0.669138	1.14834	0.769346	0.653396	0.525692	1.09612	1.01371	0.712259	0.759529	0.714813	0.879316	1.05805
A130010J15Rik	0.817929	1.00832	0.634707	1.08926	0.729759	0.619775	0.498642	1.03972	0.961551	0.67561	0.720448	0.678032	0.834071	1.00361
Traf3ip3	1.9805	1.26815	4.65108	1.02622	1.90523	1.67291	0.726317	0.647091	0.247753	0.272753	8.47713e-07	7.12848e-14	0.384125	3.02669e-16
Hsd11b1	5.5355	53.5588	7.70727	9.31957	29.9091	32.7456	25.167	11.5759	170.049	170.33	145.072	155.782	171.399	186.613
Hsd11b1	7.21918	42.4139	11.038	17.6994	27.224	28.1618	23.5332	7.89763	116.023	118.387	98.9678	113.407	116.958	130.966
G0s2	99.1514	100.569	108.435	194.805	127.166	84.3197	35.3135	47.8648	110.78	460.257	75.8328	76.7184	141.248	287.57
Lamb3	6.96015	2.42979	6.51231	6.08143	3.77668	4.51513	11.6449	2.81364	1.04344	3.84699	1.48726	1.00864	1.14406	3.09943
Camk1g	0	0	0.118301	0.110473	0	0	0	0	0	0.0676528	0	0	0	0
Mir205	0	0	0	0	0	0	0	0	0	0	0	0	0	0
Plxna2	3.50854	2.36714	2.9716	6.13936	4.41124	2.27263	4.65123	3.70699	2.0267	1.68434	1.82173	2.57133	1.8618	2.82545
Cd34	4.44912	1.42905	4.66272	6.7896	3.25975	0.627615	7.8391	5.38704	0.136983	0.150436	0.0728928	0.162208	0.100129	0.109549
Cd34	1.5813	1.36213	3.28293	4.10408	2.85765	2.1414	10.1964	5.44825	0.46738	0.513279	0.248706	0.553445	0.341634	0.373774
C030002C11Rik	0.408395	1.66663	1.73727	0.685423	2.14093	2.16597	2.83636	0.96112	1.0424	1.83007	1.45212	1.17719	1.0885	1.30941
Mir29b-2	0	1.16221	0	2.66015	0	5.43186	0	0	6.41996	2.26752	0	0	4.36615	0
Mir29c	0	3.60084	1.59826	0	7.28915	1.37098	3.06322	11.8332	0	1.98493	0	4.69929	1.45073	0
Cd46	0	0	0	0	0	0	0.423136	0.458823	0.249155	0.136812	0.331457	0	0.182121	0.199255
Cr1l	9.36164	11.443	13.0953	11.5766	9.04992	10.183	12.9706	13.7296	11.8199	11.0835	8.95072	10.3051	10.5007	11.0523
Cr2	0.0582952	0.0369156	0.187009	0.043659	0.0440587	0	0	0	0	0.0534727	0	0.0823673	0	0.0389393
Cnksr3	3.56801	1.12973	2.77736	1.57188	2.61734	1.91874	2.97717	1.85625	1.66539	1.87707	1.9823	1.92758	1.9221	2.45341
Oprm1	0	0	0	0	0	0	0	0	0	0	0	0	0	0
Ipcef1	0	0	9.07508e-14	4.70406e-12	0	0	1.12087e-14	0	0	0	0	0	0	0.15078
Ipcef1	0.0650671	0	0.934316	0.779691	0.196707	0.387338	1.93067	0.150122	0	0	0.0722994	0	0.158902	0.0550937
Ipcef1	0	0	0.0475013	7.71196e-21	0	0.0229886	0.0829757	0	0	0	0	0	0	2.47193e-10
Ipcef1	0	0	0.0511746	8.30834e-21	0	0.0247664	0.0893923	0	0	0	0	0	0	2.66309e-10
Rgs17	0.0202974	0	0	0	0	0	0	0.0312199	0	0.00930913	0	0	0	0
Rgs17	0.0240999	0	0	0	0	0	0	0.0370687	0	0.0110531	0	0	0	0
Mtrf1l	2.0708	1.83588	0.110718	1.55089	0.834711	1.81974	1.95827	1.38023	1.38371	1.32965	2.45437	0.877773	1.26429	2.30538
Fbxo5	1.80218	0.760825	1.92712	1.49968	1.21072	0.851444	1.13617	0.615996	0.167253	0.183677	0.444999	0.424395	0	0
Vip	0	0	0	0	0	0	0	0	0	0	0	0	0	0
Myct1	0.78179	0.660094	0.940484	1.36618	1.18173	0.941862	3.69653	2.30477	0.979484	1.01591	1.44781	0.552309	1.35237	0.783315
Syne1	0.259122	0.196908	0.124688	0.310503	0.352514	0.220361	0.220537	0.119569	0.173145	0.261455	0.287924	0.439347	0.221483	0.103851
Syne1	3.80045	3.93628	4.57642	4.29994	5.00793	3.25348	3.53361	3.28674	1.33109	2.19305	1.76344	2.07661	1.31501	1.98925
Syne1	0.288177	0.868576	1.29916	0.592032	0.111272	0.802624	0.869599	0.439982	0.0707877	0.253483	0.277434	0.090343	0.975666	0.127486
Esr1	1.9269	4.13812	1.61255	3.26269	3.54583	5.30784	1.30722	5.34775	4.12857	4.0345	5.11996	4.26144	5.67756	3.30171
1700052N19Rik	6.32032	3.60213	4.1818	5.44349	3.70203	5.778	4.48265	4.61768	3.69533	4.92785	5.44269	6.92091	7.13868	5.38275
Rmnd1	2.66544	6.02499	2.98293	3.54318	1.89257	6.35638	4.83668	6.52048	2.96262	1.63085	1.55816	3.50745	4.28345	4.17784
Gm5512	1.52758	0.443263	3.15323	1.5231	5.82051	2.07817	0.169177	4.24655	2.91762	5.01556	4.79207	1.70076	1.78808	3.32388
Zbtb2	3.36385	1.84615	3.23734	3.10712	2.96608	2.66995	2.86295	2.41454	1.68579	1.43993	2.74101	2.37645	1.98528	1.49796
Akap12	8.68968	2.12774	4.97126	5.20637	2.88972	2.01988	11.9975	15.638	0.580644	1.22219	1.02992	0.900383	1.41475	1.0448
Mthfd1l	0.0620537	0.0404461	0.0761051	0.478672	0.76298	0.0458422	0.0313953	0.0809111	0.0132053	0.00488868	8.95456e-05	2.87562e-06	1.83967e-07	0.00517005
Mthfd1l	2.5344	1.34105	3.19116	3.05953	2.15136	3.86551	7.63812	3.65984	0.348016	0.521178	0.846909	0.224373	0.0936918	0.50972
Mthfd1l	8.53262	0.745261	4.21382	3.95732	2.34959	4.15917	4.2447	4.4201	1.18788	0.289632	0.47065	0.12469	0.619542	2.41497
Plekhg1	0.947044	0.290186	0.710521	1.14398	0.554138	0.324749	1.56004	1.10425	0.38275	0.378304	0.203673	0.517979	0.0911563	0.128939
Plekhg1	0.599835	0.183797	0.450026	0.724573	0.350978	0.205688	0.988094	0.699406	0.242425	0.239609	0.129001	0.328075	0.391605	0.465639
Iyd	52.631	55.3495	46.9206	57.0138	79.0228	66.5377	45.6605	55.4745	56.9126	55.6048	49.3433	57.2671	55.5152	59.7962
Ppp1r14c	0	0	0	0	0	0	0	0	0	0	0	0	0	0.0957592
Lrp11	0.426319	1.01238	1.62405	2.95337	1.20827	0.770413	0.907094	1.39343	0.267062	0.391051	0.473705	0.677656	0.390421	0.427151
Pcmt1	12.4416	14.7096	9.98898	11.5503	18.3866	12.4715	11.7869	12.7217	15.1126	14.7463	18.8094	15.0761	14.1908	14.9046
A630066F11Rik	1.76712	2.22965e-09	0.242579	0.50503	0.25743	0.698627	4.1633e-17	0.312649	1.01095	0.36372	0.437603	1.235e-12	0.867793	2.09221
Nup43	4.48792	2.48674	3.37432	2.31078	3.3919	2.14683	2.78515	3.02005	2.10855	1.80103	0.623344	0.792642	1.37	1.49889
BC020402	0.992244	0.837789	0.132629	0.495414	1.12489	1.26573	0.234581	0.635915	0.9669	0.606773	0.918777	0.817819	0.807727	0.331393
Lats1	5.16554	4.95428	4.26338	4.92029	5.7613	5.56568	7.82523	6.05535	5.61305	6.00327	5.96259	5.81051	5.6032	5.76185
Katna1	5.09631	7.74542	7.52046	6.10685	6.16275	5.11409	8.38572	4.86003	4.7675	5.60966	5.66277	5.32856	4.97833	6.12751
BC013529	31.3733	16.3353	20.1289	22.9742	15.1051	31.0281	17.4714	19.1237	18.8284	22.3828	26.5972	30.8657	24.2621	20.8011
Ppil4	4.37305	4.19343	5.21062	3.83655	5.38257	6.16274	6.73481	4.42013	5.4267	4.46971	5.96977	6.35537	5.11091	6.76015
Zc3h12d	1.85694	1.56789	6.02793	2.05296	2.74007	2.55675	2.25776	2.04015	0.517003	1.66277	0.491272	1.06199	0.593853	0.826917
Map3k7ip2	21.5682	20.3533	21.4354	20.3972	18.0269	22.4778	25.5552	18.7339	11.0915	11.6764	11.7478	14.1617	12.8582	12.6554
Ust	0.422314	0.374404	0.8806	0.822336	0.510686	0.323227	1.67733	0.519657	0.0705475	0.232426	0.281552	0.477361	0.257835	0.282092
Sash1	8.21101	6.73083	8.28195	7.69626	5.74889	7.02558	7.64572	8.87168	6.43749	5.15208	8.06017	5.69404	8.39612	5.45103
Samd5	0	0.275513	0	0.108614	0	0	0	0	0	0.133028	0	0.102456	0.265627	0
Stxbp5	1.63493	1.69187	1.59903	1.58282	2.20007	2.05164	2.71508	1.84005	2.19824	1.99348	2.17112	1.91565	2.33719	2.66361
9130014G24Rik	0.191145	0.121043	0.153297	0	0	0.568934	0	0.147003	0	0	0	0.135038	0.1167	0.510715
Rab32	7.22267	9.48223	8.75944	8.17987	7.72219	14.6066	11.9945	6.77401	9.85837	9.77617	9.98291	8.83618	11.7232	12.9438
Grm1	0	0	0	0.0256415	0	0	0	0	0	0	0	0	0	0
Grm1	0	0	0	0.0382549	0	0	0	0	0	0	0	0	0	0
Shprh	1.55064	2.01594	1.29137	1.75282	2.70251	1.64586	3.53957	1.82155	2.614	3.40427	2.53572	3.03652	3.37164	4.23579
Shprh	0.15785	0.306125	0.278187	0.222196	0.382631	0.222252	0.00544225	0.396302	0.159545	0.459758	0.17285	0.292771	0.147908	0.0071113
Fbxo30	3.01031	3.57027	2.1429	2.59297	3.05715	1.78055	3.84721	2.89674	1.27745	1.55654	2.59867	1.12851	1.41101	1.64885
Fbxo30	0.555885	0.206322	0.308083	0.349653	0.351984	1.41319	0.279792	0.798932	1.46516	0.648587	0.636999	1.29433	1.61835	0.442369
Epm2a	0.335346	1.69887	0	0.25115	0.25345	0.427774	0.951369	0.773706	1.12039	2.92224	1.11786	1.18456	1.84265	1.344
Utrn	7.62719	3.57156	4.00765	4.24587	4.70438	3.50407	8.58065	4.96681	3.83212	4.48991	4.48101	4.78965	5.04914	4.48959
Stx11	0.595898	0.667786	0.860701	1.43215	0.121085	0.123205	0.619868	1.15657	0	0.0728802	0.0441421	0.0841965	0.121271	0.240625
Stx11	1.69273	0.130401	0.791472	1.14672	0.34396	0.349982	1.76082	0.581014	0	0.207027	0.125392	0.239172	0.344488	0.000128706
Stx11	0.18683	0.209369	1.6279	0.449016	0.94731	1.04719	0.194345	0.362617	0	0.0228499	0.0138397	0.0263978	0.0380218	0.0754423
Sf3b5	63.186	41.8883	45.528	41.4066	40.2933	43.659	56.0179	82.0023	42.4682	31.4698	31.8135	32.7816	30.741	30.0059
Plagl1	0.137555	0.217768	0	0.463585	0.51981	0.321691	0	0.158682	0.229785	0.157719	0.229266	0.145767	0.0839815	0.367529
Fam164b	0	0	0	0	0.259708	0	0	0	0	0	0	0	0	0
Ltv1	8.18639	5.57286	6.89369	5.6712	5.1044	7.39692	6.09646	5.19407	3.07695	5.72573	7.27705	7.22927	5.87269	3.82777
Phactr2	2.08272	1.40682	2.33846	2.18374	1.25927	1.12174	2.56041	2.13566	0.81181	1.14626	0.462844	0.686642	0.762939	1.02021
Fuca2	6.22281	3.30316	6.60527	7.12774	3.66566	4.63047	2.85579	5.34876	1.14653	1.46898	0.610101	1.09905	1.50851	2.20057
Pex3	1.81924	3.728	2.91497	0.276453	0.780117	1.40911	2.32107	0.598424	0.597332	3.21329	2.01545	3.88509	0.575213	1.96965
Pex3	4.64946	3.98077	3.14975	6.27756	5.35548	7.70499	3.335	5.10386	6.67938	9.74164	7.66475	5.5379	10.7783	11.3289
Adat2	3.85421	1.18883	2.42497	1.16844	2.44296	2.01924	2.04787	3.02776	2.57814	2.07066	1.99015	2.13592	2.59839	1.63765
Aig1	14.0753	6.73927	9.0857	5.39926	10.6379	11.094	15.096	14.5211	4.01438	3.93625	6.48479	3.63796	1.88636	5.50352
Hivep2	2.22259	1.45438	2.52521	3.21816	2.6037	3.00845	3.88836	3.39014	1.48514	1.30818	1.31714	1.80572	1.96759	1.50936
Gpr126	0.111249	0.211347	0.223053	0.37493	0.210202	0.307475	0.157806	0.171115	0.325223	0.229604	0.123615	0.196485	0.237724	0.371554
Vta1	15.2928	11.7594	13.5788	7.56731	14.654	15.0953	13.9453	11.7611	7.75521	10.2703	9.40661	7.90997	6.00217	9.30302
Gje1	0	0	0	0	0	0	0	0	0	0	0	0	0	0
Nmbr	0	0	0	0	0	0	0	0	0	0	0	0	0	0
Cited2	18.2022	10.1295	35.6841	16.937	20.0102	16.2612	65.7228	23.3311	11.9784	12.4802	10.6235	13.7685	12.2355	9.21098
Txlnb	0.162369	0	0	0.0608013	0.0613579	0.0345201	0	0	0	0.0372341	0	0	0	0.0542284
Heca	10.4595	10.1227	11.633	11.824	12.678	9.85987	14.2768	10.9277	10.3846	10.3635	10.6353	13.1752	12.8319	16.8073
3110003A17Rik	16.9961	6.79758	21.8809	15.0737	9.46504	12.3617	8.88219	6.53553	5.97726	5.33345	4.9698	5.37164	6.82674	7.17022
Reps1	6.24207	3.23305	9.00091	4.74083	5.145	4.85963	5.11668	7.78234	1.84388	2.35195	3.67985	3.24951	2.36507	1.88413
Reps1	7.3576	4.21891	4.80065	5.54991	2.74411	4.39985	5.62842	4.15073	2.59994	2.22144	1.96267	1.73314	2.51791	3.43646
Ccdc28a	8.99941	12.9699	10.204	10.6909	8.20886	11.3479	5.72249	9.78501	4.40637	4.41211	5.51707	5.48085	4.92602	6.01131
Nhsl1	0.425421	0.183681	0.523433	0.514121	1.81868	0.267227	1.54599	1.3496	1.11435	0.644713	0.279327	1.25713	0.280213	0.213126
Nhsl1	1.88474	0.813762	0.461085	2.27771	1.30073	1.18389	3.16883	2.10905	0.311789	0.673147	1.2375	0.865314	1.9089	0.944208
Hebp2	0.189444	0.119966	0.151933	0	0	0.241659	0	0	0.316466	0.0868861	0	0	0.115661	0.126542
D10Bwg1379e	0	0	0	0	0	0	0	0	0	0.0201987	0	0	0	0
Gm4922	0	0	0	0	0	0	0	0	0	0	0	0	0	0
Perp	23.4243	29.4258	14.815	31.5206	32.3849	15.7905	18.9097	29.1458	50.742	65.8569	47.8236	41.7076	56.9724	66.4028
Tnfaip3	2.99817	1.98625	2.00316	4.74315	3.18599	2.64101	4.27443	0.880767	0.0261063	0.271878	0.274452	0.348992	0.105642	0.626949
Tnfaip3	3.36877	3.60394	5.59246	3.38706	3.99701	3.36757	2.89776	2.91711	0.521906	0.184313	0.186058	0.236591	0.596751	0.425025
Olig3	0	0	0	0	0	0	0	0	0	0	0	0	0	0
Ifngr1	28.9609	10.3706	23.0881	21.9478	15.1133	20.9637	41.0807	26.6477	6.19137	4.42751	8.04497	8.1596	7.89352	7.13919
Il22ra2	0	0	0	0	0	0	0	0	0	0	0	0	0	0
Il20ra	0	0	0	0	0	0	0	0	0	0.0794791	0	0	0	0
Slc35d3	0	0	0	0	0	0.0585226	0	0	0	0.0631238	0	0	0	0
Pex7	6.7281	4.57317	2.4968	5.97937	6.70518	8.55063	11.5022	1.44577	14.6831	11.5659	6.60454	7.93803	9.46309	7.34206
Pex7	10.1699	16.7866	8.94404	9.71939	19.9941	11.1351	4.96018	12.5717	10.9741	15.284	12.9849	10.4744	19.2697	22.311
Map3k5	5.97137	3.86636	3.33615	4.27114	3.24536	2.93847	7.42343	5.41795	10.5916	6.06205	10.7354	12.4661	8.92992	9.27704
Mtap7	14.3015	12.1345	9.44566	10.2208	10.3144	12.7584	14.1873	10.855	8.27587	8.1883	8.6207	8.58473	6.33463	9.49052
Gm6251	61.2248	27.915	58.9222	20.1753	32.8537	28.3761	74.6881	51.7942	17.3869	21.06	25.1711	19.0315	22.0539	13.9047
Bclaf1	3.86247	3.33312	2.43873	2.86341	2.94521	3.33338	3.5104	2.29146	3.01058	2.6504	3.42378	4.04446	2.7156	3.06924
Bclaf1	2.68167	3.48216	2.15233	1.96714	3.05489	2.12144	4.70109	3.2106	1.54856	2.56264	3.87359	2.24431	2.55984	2.50567
Bclaf1	3.94844	3.40728	2.49304	2.92713	3.01075	3.40754	3.58853	2.34246	3.07762	2.70934	3.49996	4.13446	2.77605	3.13758
Fam54a	0.470531	0	0.251575	0.352394	0.829781	0.266764	0.444962	0	0.131004	0.0719343	0	0	0.191516	0
Pde7b	2.36725	2.05428	1.8282	1.2476	1.92166	4.58548	0.746204	2.49484	0.732312	1.4074	1.07163	1.05298	1.23116	2.34258
Ahi1	0.300718	0.0952151	0.0602933	0.394128	0.113639	0.383601	0.746488	0.0578176	0.125587	0.10344	0.250607	0.159335	0.183597	0.401739
Myb	0.105801	0	0.339405	0.316949	0	0.31491	0	0	0	0	0	0	0	0
Hbs1l	8.10426	8.18488	39.6408	8.7773	14.8323	18.5116	13.1109	14.6294	8.67035	7.74113	9.74864	7.7127	9.11852	8.5898
Hbs1l	0	0.087606	0.109336	0.103216	0.102673	1.03332e-34	0	2.07618e-36	0.114598	0	0.151612	6.5861e-44	0.166062	2.92286e-39
Hbs1l	7.59763	7.67325	37.1641	8.22864	13.9038	17.3541	12.2914	13.7136	8.12839	7.25696	9.13929	7.23059	8.54838	8.05286
Aldh8a1	83.0792	109.307	100.008	91.6997	143.747	175.943	88.0992	143.666	130.16	170.91	142.145	151.348	153.645	161.741
1700020N01Rik	0	0	0	0	0	0	0	0	0	0	0	0	0	0
Sgk1	0.00942027	0.00291956	0.0139652	0.021302	0.0416618	0.0202512	0.0170769	0.337944	0.00890155	0.00194575	0.00839841	0.003482	0.00452193	0.00556009
Sgk1	5.30195	0.747054	4.28902	3.87656	6.61943	7.20687	1.94871	7.88101	0.296675	0.0648486	0.279906	0.11605	0.150709	0.185308
Sgk1	1.64565	0.510027	2.43958	3.72132	7.278	3.53777	2.98325	2.15082	1.55504	0.33991	1.46714	0.608281	0.789951	0.971304
Sgk1	2.26053	0.262377	5.50179	1.91438	3.74398	2.72994	1.53469	2.15837	0.799973	0.174863	0.754755	1.59158	0.406381	0.499679
Sgk1	2.45571	0.794702	0.538845	0.821949	2.71669	3.92851	0.65893	2.82322	1.81304	1.51036	0.324056	1.04136	0.174482	1.14376
Sgk1	16.3494	5.35542	9.27852	9.52761	20.5243	3.2318	46.1057	25.2424	0.979829	3.71406	0.924445	1.7833	3.24108	3.54154
4930444G20Rik	0	0	0	0	0	0	0	0	0	0	0	0	0	0
Raet1a	0.0846327	2.02054	0.119443	0.944626	2.1046	0.566825	5.40283	0.986513	0.0264581	1.68059	0.0013479	0.829406	0.703019	0.970781
Raet1e	4.56551	42.1447	8.14611	23.488	32.9251	4.21246	6.40482	2.00587	2.48332	4.35277	0.224994	1.33434	3.43427	5.25054
Raet1b	6.6631	36.8543	9.40367	7.64852	23.888	4.329	8.1964	2.50145	2.08304	6.19205	0.10612	1.01658	1.90948	10.8546
Raet1c	10.8667	17.6256	1.35763	11.8331	6.64459	0.832159	0.773642	0.595153	0.0708278	4.74151	0.419005	0.00750278	0.0667052	1.54902
C920009B18Rik	0.160283	0.0507498	0.0642728	0.240081	0.242279	0.238536	0.454719	0.184901	0.0669381	0.0367558	0	0	0.0489287	0.0535318
Raet1d	16.399	46.5637	10.4058	24.3506	45.6637	7.36008	2.88482	1.43054	4.41018	11.9223	2.42531	2.88843	5.24382	8.44798
Gm10825	0	0	0	0	0	0	0	0	0	0	0	0	0	0.0531434
Slc2a12	0.0961824	0.0609078	0	0	0	0.0817948	0	0	0	0.0441128	0	0	0	0
Tbpl1	5.28967	2.71166	5.45435	7.45155	5.61603	5.99787	3.93032	5.03667	2.84027	2.25275	3.49858	2.31337	2.99882	2.69206
Tcf21	1.17767	0.18644	0.47224	3.08696	1.78013	1.37707	0	0.9057	2.70503	4.18594	4.57998	3.53593	3.77476	4.32654
Eya4	0	0.0559003	0.141591	0	0.20015	0.187675	0	0.135778	0	0.0404861	0.0980866	0.0623633	0.0538944	0.0589647
Rps12	4.19928	0.886403	1.1226	1.04832	4.23168	2.97594	8.93496	5.38252	3.50745	0.962974	7.77673	1.97777	2.99109	2.33749
1110021L09Rik	1.40297	0.969201	0.716017	1.43281	2.12069	0.542319	1.80918	0.784706	1.27836	0.701949	0.141719	0.720837	0.622949	0.59636
Vnn3	14.1858	22.3948	8.01192	14.814	15.5536	37.6357	20.6893	11.5244	28.3701	37.479	21.3128	18.6321	32.8137	39.7711
Vnn1	22.0158	24.3741	0.240225	4.37445	9.28175	14.2011	6.7982	2.53397	9.2569	50.0055	9.65203	8.67608	13.8071	69.6277
Taar1	0	0	0	0	0	0	0	0	0	0	0	0	0	0
Taar2	0	0	0	0	0	0	0	0	0	0	0	0	0	0
Taar3	0	0	0	0	0	0	0	0	0	0	0	0	0	0
Taar4	0	0	0	0	0	0	0	0	0	0	0	0	0	0
Taar5	0	0	0	0	0	0	0	0	0	0	0	0	0	0
Taar6	0	0	0	0	0	0	0	0	0	0	0	0	0	0
Taar7a	0	0	0	0	0	0	0	0	0	0	0	0	0	0
Taar7b	0	0	0	0	0	0	0	0	0	0	0	0	0	0
Taar7d	0	0	0	0	0	0	0	0	0	0	0	0	0	0
Taar7e	0	0	0	0	0	0	0	0	0	0	0	0	0	0
Taar7f	0	0	0	0	0	0	0	0	0	0	0	0	0	0
Taar8a	0	0	0	0	0	0	0	0	0	0	0	0	0	0
Taar8b	0	0	0	0	0	0	0	0	0	0	0	0	0	0
Taar8c	0	0	0	0	0	0	0	0	0	0	0	0	0	0
Taar9	0	0	0	0	0	0	0	0	0	0	0	0	0	0
Stx7	8.10518	5.13263	14.6257	10.2977	9.73561	10.7084	11.4971	11.9102	3.86848	5.37686	5.14633	7.05531	5.30192	5.80071
Moxd1	0	0	0	0	0	0.0998093	0.166482	0	4.41133	0	106.807	96.8447	0.143311	0
Ctgf	12.9551	5.9144	5.07412	7.78451	9.44971	9.28773	111.969	68.0051	3.14556	6.63257	5.85845	3.72479	4.50656	3.92429
Enpp1	5.61164	6.25431	2.07023	4.45488	2.71436	3.91321	6.68644	7.16406	8.53055	6.64016	8.3554	6.81883	7.46884	10.2706
Enpp3	8.35506	19.6169	20.3083	12.8035	24.0928	24.2125	13.6749	5.93129	17.2854	15.3278	16.1394	15.8007	16.9511	19.1468
Med23	1.51843	1.36406	1.47265	1.71902	1.33443	1.39639	2.25406	1.60228	0.766861	0.987927	1.17712	1.14756	1.27199	1.29731
Med23	1.6333	1.46725	1.58406	1.84906	1.43538	1.50204	2.42457	1.7235	0.824871	1.06266	1.26617	1.23437	1.36822	1.39545
Arg1	1270.72	1073.23	994.746	782.701	1109.81	2174.4	1609.99	2294.6	661.54	781.898	704.212	683.114	770.13	577.485
Akap7	0.926899	1.68752	2.04426	0.9545	2.01404	1.67503	1.15045	1.51479	2.2258	1.43475	2.70355	1.96447	2.05139	1.93481
Epb4.1l2	8.30254	2.89705	11.6185	9.39047	4.93031	5.40351	9.01306	8.20951	1.98134	2.60333	1.69446	3.05244	3.10344	3.33881
Tmem200a	0	0	0	3.99693e-12	0.332287	0.0373891	0.12473	0	0	0	0	0	0	0
Gm9767	0	0	0	0.227151	0	0	0	0	0	0	0	0	0	0
Samd3	0	0.000149949	2.04476e-08	0.00035468	0	0	0	0.000182107	0	0	0	0	0	0
Samd3	0.193083	0.122061	0.774257	0.288716	0	0.164201	0	0.148239	0	0	0	0	0	0
L3mbtl3	0.530399	1.00763	0.850752	0.953356	1.28278	0.496164	2.2571	0.81582	0.443016	0.973043	1.06084	1.27401	1.81342	1.06287
Arhgap18	3.8025	2.59805	6.09916	6.44504	8.16786	4.04212	8.65849	6.23351	1.83876	3.029	2.00139	1.97941	2.7492	4.27781
Lama2	0.558852	0.094372	0.448195	1.19982	0.450531	0.205944	1.00412	0.401139	0.0622375	0.187961	0.289786	0.0789622	0.136479	0.174204
Ptprk	9.54827	6.19485	6.06034	8.37937	9.12017	8.16979	26.5897	13.38	7.58377	7.3882	8.72197	9.10441	9.51318	10.0169
Themis	0.454457	0.115114	0.510259	0.476498	0.0686943	0.115943	0	0.0699011	0.0759169	2.25105	0.100994	0.642118	0.776887	1.57852
2310057J18Rik	0	0	0	0	0	0	0	0	0	0	0	0	0	0
6330407J23Rik	0	0	0	0	0	0	0.130072	0	0	0	0	0	0	0
9330159F19Rik	0	0	0	0	0	0	0	0	0	0	0	0	0	0
Echdc1	1.2827	4.42654	0.732009	1.1249	5.8496	1.69577	0.481436	1.05761	7.92919	14.4453	10.9679	10.7024	12.6424	12.5165
Echdc1	2.16143	3.81292	1.29596	2.70582	3.50715	2.7442	4.46282	0.887843	4.90759	7.42934	7.07876	6.42954	8.72923	5.93569
Rnf146	1.60863	1.73281	1.28321	2.08259	2.90845	2.68225	2.51802	2.25547	2.73461	2.44089	3.9931	3.0581	2.36714	2.20755
Rnf146	1.21705	1.31099	1.50638	1.57562	2.20044	2.02929	1.90506	1.70642	2.06892	2.15427	3.02108	2.31367	1.7909	1.67016
Rnf146	1.33305	1.43592	1.64994	1.72579	1.87464	1.9087	2.08663	1.86906	2.2661	2.35955	2.53624	2.53417	1.96157	1.82933
Rnf146	1.76421	1.90037	1.40732	2.28399	2.48097	2.52611	2.76153	2.47359	2.99908	2.67695	3.35653	3.35381	2.59601	2.42103
Rspo3	1.05801	0.669986	0	0.113196	0.228465	0.642673	0	0.116239	1.64116	1.59436	1.51149	1.60167	2.03011	1.91822
2610036L11Rik	0	0.606178	0.767703	0.716908	1.26607	0.508783	0.67892	0	0.399769	0.987812	0.265911	0.507196	0.43832	0.79926
Trmt11	2.91434	1.35985	2.21426	2.41239	2.20262	3.32626	1.52304	1.88742	0.768695	1.19593	1.70435	1.84216	1.4047	1.02457
Hint3	18.1959	18.107	13.3421	12.4594	20.0389	24.9795	19.1736	15.9929	16.935	21.2209	13.2864	17.6294	19.3616	12.8488
Ncoa7	0.0407206	0.8176	2.44967	0.861018	0.322105	0.248711	0.250588	0.6023	0.419694	0.0999943	0.583532	0.354984	0.121936	0.21845
Ncoa7	2.03272	1.21886	1.12139	2.8783	1.70037	1.55287	1.07079	1.58209	0.128583	0.141008	2.56054e-06	0.108758	0.280253	0.308051
Hey2	0.285812	0	0.11461	0.749186	0	0	0	0.549519	0	0.065542	0	0	0	0
Hddc2	3.02372	3.51043	2.425	2.64198	3.42792	1.2857	5.00396	1.16271	1.68371	0.462263	1.11994	0.356026	1.53839	0.673248
Tpd52l1	7.42525	4.15952	5.03884	4.27768	4.53269	3.76443	2.83571	4.39268	8.5873	7.46589	7.61591	9.0791	6.27694	7.43974
Gm3258	27.0105	17.7499	29.8366	16.0305	22.34	21.0198	20.9643	23.5163	14.4728	12.1543	20.9523	19.8021	13.6904	15.6592
Rnf217	10.6423	6.33812	8.12862	8.44476	6.89426	11.7439	20.3077	11.8871	4.9736	4.82285	10.1359	8.41349	8.58591	4.14675
Nkain2	0	0.116207	0	0	0	0	0	0	1.24388e-09	0.103591	0.250972	0	0.137898	9.9476e-10
Nkain2	0	0.0697033	0	0	0	0	0	0	0.245114	0	0	0	0	0.196023
Trdn	0	0	0	0	0	0	0	0	0	0	0	0	0	0
Clvs2	0.144735	0	0	0.108397	0	0	0	0.11131	0	0	0	0	0	0
Gm4794	0	0	0	0	0.620118	0	0	0	0	0	0	0	0	0
Sult3a1	0	0	0	0	0	0	0	0	0	0	0	0	0	0.220526
Rsph4a	0	0.125554	0	0	0	0	0	0	0.0828014	0	0	0	0	0.132436
Zufsp	1.37756	1.74468	3.68263	1.03169	2.31364	1.8874	1.95405	1.17714	0.894914	0.912598	1.53067	0.648799	1.21484	1.73809
A830082N09Rik	0	0	0	0	0	0	0	0	0	0	0	0.180911	0	0.342103
Rwdd1	8.36041	3.17655	6.97318	4.50817	4.54944	2.98611	6.64112	4.88655	3.35185	2.45401	4.08745	4.01632	3.47091	3.79744
Bet3l	0	0	0	0	0	0	0	0	0	0	0	0	0	0
Fam26d	0	0	0	0	0	0	0	0	0	0	0	0	0	0
Fam26e	0.202597	0	0.324963	0.151731	0.30624	0.430728	0	0.15581	0.338438	0.0929185	0.675347	0.143128	0.123692	0
Fam26f	3.68539	5.30406	25.7948	7.0257	5.82394	7.12296	1.90098	2.83429	2.79838	1.22928	1.11682	0.710075	1.63639	0.895171
Dse	4.71032	2.06086	4.46449	3.59184	2.45963	3.53232	2.42965	2.7663	0.786859	1.2962	1.61774	1.6941	2.61436	1.8306
Tspyl1	9.39491	14.0235	10.7638	12.263	16.9399	13.0116	15.4208	15.0699	9.08021	10.1566	9.24611	13.3692	9.66905	11.1166
Tspyl4	0.649453	0.705031	0.297632	0.486395	0.63109	0.986256	0.526424	0.784882	0.309975	0.340415	0.309274	0.720999	0.169933	0.867627
Nt5dc1	3.86352	5.31499	2.56429	3.59193	4.02757	3.73877	2.07876	4.09832	3.78338	6.8434	4.58901	4.9883	6.263	5.87332
Col10a1	0	0	0	0.0865787	0	0.0983105	0	0	0	0	0.128453	0	0	0
Frk	0.629709	0.43066	0.796413	1.28074	0.940715	1.26965	0.856018	0.625537	0.131491	0.348977	0.20408	0.352188	0.320381	1.16185
Frk	1.2195	0.0483774	0.239344	0.952482	0.441275	1.50435	1.65777	1.21142	0.254647	0.67583	0.395222	0.682051	0.620452	0.881352
Hs3st5	0	0	0	0	0	0	0	0	0	0	0	0	0	0
Hdac2	7.22232	8.68976	7.24031	9.60099	8.18779	6.06518	8.70807	5.69328	5.73082	7.28733	6.6207	7.14327	7.27559	7.71884
Marcks	14.8677	9.19606	26.6205	23.435	11.3021	12.8642	11.8936	9.70576	2.74356	3.09228	3.26563	3.41976	3.4831	3.984
Lama4	0.894532	1.01155	1.48606	3.20615	1.54531	1.33126	7.3414	5.30705	0.32021	0.761922	0.567977	0.586818	1.32634	0.938957
1700025K23Rik	0	0.627768	0	0	0.749239	0	0	0	0.414007	0	0.550763	0	0	0.662181
Tube1	0.247073	0.625839	0.792603	0.555121	0.840304	0.787928	0.35047	0.760058	0.309551	0.509926	0.54907	0.436372	0.603382	0.330073
Wisp3	0	0.16159	0	0	0.192858	0	0	0	0.42627	0.117033	0.283538	0	0.311584	0.170449
Fyn	2.69716	1.2882	6.4348	2.73303	1.70878	1.41129	1.54249	1.11096	0.317046	0.102045	0.421774	0.201005	0.596186	1.06829
Fyn	1.71497	2.78221	3.39344	2.53892	1.68353	1.37864	4.29837	3.93535	1.27689	1.33694	1.69867	1.62511	2.02401	0.776671
Fyn	1.80482	1.22081	4.30598	3.1674	1.14344	1.69294	1.76114	1.44829	0.212154	0.0682844	0.282233	0.134504	0.398942	0.714854
Traf3ip2	1.38829	2.39765	2.63166	2.74111	2.19388	3.05887	3.40147	2.42655	0.737906	0.868255	1.26212	0.534971	1.15581	1.60175
Rev3l	1.15354	1.28909	0.789082	1.11801	1.82058	0.952133	1.78066	1.43509	1.53025	1.60273	1.73414	2.15719	2.05067	1.97164
2010001E11Rik	0	0	0	0	0	0.201999	0	0	0	0	0	0.111872	0	0
BC021785	0.728289	0.922383	1.07082	1.36359	1.65129	1.59998	1.72178	1.40025	0.304152	0.501031	0.404619	0.771769	0.444643	0.891868
BC021785	0	0	0	0	0	0	0	0	0	0	0.169422	0	0	0
BC021785	0	0	0	0.0763141	0	0	0	0	0	0	5.29968e-05	0.0719873	0.0622116	0
AI317395	4.87507	6.77458	2.71512	4.56385	4.70798	8.75229	1.72881	4.16581	21.943	20.8683	20.0126	20.7601	24.6378	25.0561
Slc16a10	14.8574	22.7931	26.2431	35.2597	35.8681	29.2505	12.6085	39.0829	24.6641	14.2093	17.0676	22.6076	21.5646	16.8918
Slc16a10	3.36616	1.23196	1.7818	0.839546	2.54567	1.29854	0.775474	2.93991	0.758399	1.30232	1.3942	3.42109	0.42603	2.09195
rpf2	0.868756	0.659361	1.65924	0.0309357	1.58295	1.3614	0.0244137	1.33271	0.025876	0.0331533	0.0344234	0.772701	0.411561	0.0413872
rpf2	4.54896	0.73292	1.67381	2.15898	1.92305	2.267	1.70381	0.232371	1.80586	2.31374	2.40238	1.98082	2.32716	2.88837
Gtf3c6	17.3824	13.7032	11.3801	6.11059	16.3547	14.1789	9.5608	13.641	6.51858	8.29762	13.4019	12.0295	5.8477	9.95219
Amd1	1.71983	0.808031	1.37929	1.08028	1.42561	1.03795	1.10173	0.981323	1.9462	1.27222	2.58908	1.76371	2.33708	1.74171
Amd2	1.78554	0.838908	1.43199	1.12156	1.48008	1.07761	1.14383	1.01882	2.02057	1.32083	2.68801	1.83111	2.42644	1.80826
Cdk19	0.978243	1.23768	1.56748	0.897475	0.572988	1.1272	3.18275	1.09447	0.85793	0.690384	0.978275	0.673819	0.866004	1.53879
Cdk19	1.54941	0.994601	1.25963	1.42149	0.907541	0.608807	1.35581	0.645345	1.35885	0.434024	1.54946	1.06724	1.37164	0.68267
Slc22a16	0	0	0	0	0	0	0	0	0	0	0	0	0	0
Ddo	1.56797	5.49925	2.51499	3.97454	5.46944	7.6928	1.53979	7.32794	7.85786	9.07207	8.97927	8.77653	6.25921	8.29823
9030224M15Rik	0	0.299719	0	0.177234	0	0.402501	0	0	0	0.32561	0	0.167186	0	0.316149
Cdc40	4.31994	4.48641	5.68188	6.47066	7.83588	5.65755	5.63757	5.18279	6.35048	6.81562	4.99211	6.83625	8.12336	7.04081
Wasf1	0.425692	0.449285	0.227601	0.318813	0.643464	0.603357	0.20128	0.763895	1.1852	0.390476	0.630677	1.20295	0.259898	1.42174
Gpr6	0	0	0	0	0	0	0	0	0	0	0	0	0	0
Fig4	3.21585	3.23022	2.40122	2.15929	3.18478	3.20632	3.61786	3.49658	3.61225	4.01785	3.81972	5.95392	3.72364	3.70359
Zbtb24	5.75158	7.0416	4.81773	5.07331	7.14834	5.48903	9.60896	5.99606	8.22019	3.2827	4.54462	4.33419	4.05775	5.37861
Mical1	0.619603	0.791467	1.96517	1.03766	0.103856	0.757268	0.737909	2.16033	0.347977	0.0764299	0	0.11773	0.356098	0.111314
Mical1	2.77168	0.222394	2.39325	3.13554	1.51526	1.53601	3.77565	1.56722	0.0977779	0.021476	0	0.0330809	0.10006	0.0312781
Smpd2	12.8744	21.4546	18.1143	24.5279	16.5586	29.1001	24.0292	30.5722	15.847	13.674	19.8268	24.0947	14.3414	13.4276
Ppil6	0	0.214145	0.542414	0	0	0.862744	1.43906	0	1.12981	0.155096	0.375754	0	0.206461	0
Cd164	66.4862	71.0886	48.0918	49.0274	65.9039	62.4666	69.6443	58.8018	63.6489	76.4671	77.2858	82.8304	96.874	93.8601
2410017P07Rik	1.89859	2.66221	1.52266	2.43757	2.45988	1.55693	0.769467	1.46014	1.24599	1.30615	1.50687	1.4371	1.32474	0.634099
2410017P07Rik	0.464934	0.651933	0.372874	0.59692	0.602384	0.381265	0.18843	0.357563	0.305121	0.319854	0.369009	0.351922	0.324408	0.15528
Sesn1	0.00109522	2.32712	1.28136	2.67235	0.00800041	0.751038	0.0322729	3.12579	2.04012	2.08153	1.75535	2.4573	1.91257	2.88699
Sesn1	3.32337	1.98987	4.43838	2.03566	3.55	3.67954	4.67674	1.3059	1.79582	2.22933	0.324425	1.41045	1.8143	0.646985
Armc2	0	0.0471084	0.119322	0	0.0562237	0.0316316	0	0	0	0.0341185	0	0.0525549	0	0
Foxo3	7.76531	13.9591	8.43755	15.102	8.33006	9.05349	18.6544	13.8705	13.3904	12.3502	13.4993	14.9536	15.4463	11.9635
Lace1	3.31169	4.559	3.69524	4.74477	6.42056	6.55097	4.6976	9.74465	2.52556	4.29244	3.03982	3.66199	3.86796	5.86688
Snx3	71.9998	68.3911	59.2185	73.9962	70.9002	66.9279	61.5022	85.6856	45.4326	48.207	40.5853	47.3383	42.6746	46.5138
Nr2e1	0	0	0	0	0	0	0	0	0	0	0	0	0	0
Ostm1	6.51092	3.05412	6.57548	4.42472	6.37889	5.99838	8.20948	8.16005	5.53895	4.70042	5.76089	6.72927	4.49041	4.99339
Sec63	13.8569	16.3342	11.2093	14.1066	21.9884	18.0077	17.1031	12.0408	21.0435	20.8266	26.0617	27.5036	20.3261	22.0379
Scml4	0	0	0.122315	0.228444	0.115268	0.0324249	0.108169	0.0586462	0	0	0.0847327	0.0538729	0	0
Sobp	0.0726583	0.0460111	0	0.0544159	0.0549141	0.0617896	0	0	0	0	0	0	0	0.1456
9030612E09Rik	0	0	0	0	0	0	0	0	0	0	0	0	0	0
Pdss2	0.245406	0.00163046	0.0509064	0.1576	0.00261504	0.0112735	2.30032e-05	0.329026	0.033548	0.0402125	0.000261347	0.0347954	0.0429137	0.000333291
Pdss2	6.71998	6.97729	5.02846	5.51467	5.85889	7.88667	5.21078	6.2986	2.69744	4.26973	5.21539	4.2943	3.45049	5.9978
Bend3	3.3498	1.89399	1.48718	2.37437	2.21526	1.6024	1.69702	1.42611	1.19911	1.37173	1.5952	1.5636	1.86255	2.35743
1700021F05Rik	30.2204	15.0545	26.1754	20.5205	22.5356	31.6964	17.1469	32.8477	20.5298	12.7514	18.3567	20.211	12.7923	19.3788
Cd24a	121.742	1.89264	31.3202	37.0076	11.4449	19.1473	27.4155	36.3169	0.665694	1.18799	0.885588	1.12611	1.94637	5.85607
Qrsl1	5.87758	1.27944	2.6515	3.16386	2.22109	4.21737	2.08432	5.65028	2.14779	2.86415	2.24499	2.98448	2.91561	3.43527
Rtn4ip1	7.76842	4.84251	5.45144	7.3634	6.51343	7.1741	4.13228	6.62785	5.17058	9.07422	9.0365	10.2903	9.26339	8.67544
Aim1	7.70907	7.72435	12.3261	9.90273	8.62898	15.4561	6.99024	13.1333	5.46092	4.52028	5.58412	6.20454	4.7662	5.01904
Speer5-ps1	0	0	0	0	0	0	0	0	0	0	0	0	0	0
Speer5-ps1	0	0	0	0	0	0	0	0	0	0	0	0	0	0
Atg5	9.07673	9.93699	7.77299	9.9087	9.99941	11.5784	6.54673	6.50731	14.3917	18.3451	14.3592	16.7375	16.8127	18.9082
Prdm1	1.54782	0.757398	1.41061	1.26459	0.319042	0.568397	1.89617	1.46091	0.0587644	0.0645353	0	0.149112	0.0429542	0.0939903
Prep	14.1062	8.84855	7.25746	11.4616	13.3769	8.77075	13.0251	8.59698	13.6718	13.0003	16.1178	16.7347	14.3809	15.6449
Popdc3	0.195483	0	0.156776	0	0	0	0	0	0	0	0	0	0	0
Bves	0	0	0	0	0	0	0	0	0	0	0	0	0	0
Lin28b	0	0	0	0	0	0	0	0	0	0	0	0	0	0
Hace1	0.764784	0.847528	1.07336	1.28873	1.73404	0.609733	1.89847	1.47042	0.479089	0.613827	0.212447	0.270147	0.700385	0.957845
Grik2	0	0	0	0	0	0	0	0	0	0	0	0	0	0
Grik2	0	0	0	0	0	0	0	0	0	0	0	0	0	0
Ascc3	2.4926	3.04962	2.27076	2.59174	3.56655	2.54163	3.02081	2.58697	1.69789	1.72035	1.5865	2.32513	2.39352	2.39239
Ascc3	2.4926	3.04962	2.27076	2.59174	3.56655	2.54163	3.02081	2.58697	1.69789	1.72035	1.5865	2.32513	2.39352	2.39239
Sim1	0	0	0	0	0	0	0	0	0	0	0	0	0	0
Gp49a	15.2499	2.10699	35.579	4.56844	3.98159	15.7982	16.5188	14.7135	2.08431	1.1445	0.924268	0.391766	0.846411	2.96332
Lilrb4	17.6071	5.49407	29.674	6.49768	6.75002	18.8794	20.9939	14.1297	1.06567	0.936262	0.567076	2.16328	1.86951	3.40897
Fam162b	0	0	0	0	0	0	0	0	0	0	0	0	0	0
Gprc6a	0	0	0	0	0	0	0	0	0	0	0	0	0	0
Rfx6	0	0	0	0	0	0	0	0	0	0	0	0	0	0
Rfx6	0	0	0	0	0	0	0	0	0	0	0	0	0	0
Vgll2	0	0	0	0	0	0	0	0	0	0	0	0	0	0
Ros1	0	0	0	0	0	0	0	0	0	0	0	0	0	0
Dcbld1	2.15309	1.36345	1.34304	2.68752	2.2601	1.78015	0.84837	1.47187	1.099	1.81039	0.531645	0.507029	1.2415	2.07739
Gopc	5.79149	6.51388	4.57541	6.92692	6.46769	5.43972	7.72471	4.12163	6.78671	8.36502	11.3337	12.3966	11.0298	8.94957
Nepn	0	0	0	0	0	0	0	0	0	0	0	0	0	0
Nus1	23.7721	11.9238	19.4426	20.2127	17.9073	19.649	19.5868	20.7561	11.1401	11.7664	15.8661	14.3	13.6514	14.3592
Zfa	0.422955	0	0.424009	0.316764	0.239748	0.359687	0.599958	0.16264	0.0883183	0.290974	0.234983	0.149402	0.387341	0.21189
Slc35f1	0	0	0	0.0544925	0	0	0.10321	0.111915	0	0	0.0808479	0.051403	0	0
Pln	0.0785484	0.0746115	0	0.109271	0.220542	0.0333993	0.206961	0.0302043	0	0.0540378	0.130919	0.309107	0.0239781	0.480555
Pln	0.224767	0.213502	0	0	2.92578e-07	0.0955724	0	0.0864299	0	0.15463	0.374625	0.000125468	0.0686135	0.00709901
Mcm9	0.467129	1.24241	1.79824	0.769663	1.05915	1.03286	1.45776	1.29331	1.09247	0.685577	1.24572	1.12204	1.71118	1.74735
Asf1a	5.30652	4.09545	4.25579	3.60163	6.01589	4.16018	1.64658	2.29559	1.93912	3.49854	3.13243	3.28027	3.54352	1.77229
Fam184a	0	0	0	0	0	0.0389608	0	0	0.153064	0.0420239	0.305437	0.129464	0.167825	0.489635
Man1a	49.9633	83.6647	61.1126	93.5822	80.7267	73.0707	49.8878	84.4345	48.0265	58.9731	57.2742	60.538	58.1679	67.6177
D630037F22Rik	0.6498	1.20281	0.521134	0.598959	1.62444	1.02018	0.709026	1.307	0.876741	0.894066	1.16635	1.62437	1.28172	1.26875
Msl3l2	1.69162	1.17835	2.44201	1.52029	0.511402	0.791218	0.95982	0.390289	0.423878	0.543089	0	0.717046	0.722951	0.790964
Gja1	7.45818	1.32832	4.11222	5.32382	2.73032	2.1307	15.3731	5.64618	0.97335	1.54996	1.55384	1.39957	1.42295	2.64659
Hsf2	3.7246	3.05747	4.31471	4.64911	6.6726	3.57805	4.30492	3.28882	5.30018	5.94721	5.36484	5.06771	5.4744	7.27945
Serinc1	63.306	60.0932	44.1091	38.6457	59.9261	63.1479	67.3045	67.2702	64.1243	68.6322	68.5245	67.2188	75.6868	76.8383
Pkib	0.287272	0.0445579	0.251109	0.147552	0.117976	0.272919	0.039924	0.0541139	0	0.0129085	0	0.0397676	0.00859181	0.0282003
Pkib	9.92456e-09	0	0.132259	0	0.262376	0.070948	0	0	0	0	0	0	0	0
Pkib	0.453907	0.0704042	0.396767	0.233142	0.186409	0.431228	0.0630822	0.0855032	0	0.0203962	0	0.0628352	0.0135756	0.0445582
Pkib	0.00537579	0.07772	0.082383	0.257368	0.0243802	0.0776009	0.0696372	0.094388	0	0.0225156	0	0.0693645	0.0149862	0.0491883
Pkib	0.00156467	0.0226211	0.0239783	0.0749092	0.00709607	0.0225864	0.0202685	0.0274725	0	0.00655338	0	0.0201892	0.00436188	0.0143167
Fabp7	4.74853	3.00702	0.380829	0.711263	0.358887	2.01911	0	0	1.58648	0.653356	2.63817	1.67734	1.44956	1.58593
Smpdl3a	26.2641	15.3524	25.6004	18.0056	21.835	30.4104	15.1887	26.7245	17.0434	17.6052	14.5917	17.9838	18.9953	22.6717
Dux	0	0	0	0	0	0	0	0	0	0	0	0	0	0
Gm4981	0	0	0	0	0	0	0	0	0	0	0	0.140997	0	0
Gcc2	8.94732	6.01784	7.48767	4.8696	7.56028	5.55309	6.85823	5.38516	4.03834	5.14858	4.69303	6.47803	5.19117	5.82803
Lims1	8.18484	3.45539	6.83769	6.32143	6.12155	6.16294	11.6101	6.49136	2.49243	3.98849	3.41047	3.07186	3.74782	4.10041
Ranbp2	11.57	9.7206	9.49339	10.1522	12.8713	11.3168	12.1329	8.42816	8.26048	11.4359	12.1771	16.1588	15.4098	13.2377
Ccdc138	0.14685	0.371973	0.235545	0.21996	0.77691	0.624416	0.208305	0.112937	0.613282	0.538807	1.30538	0.622468	0.896563	0.490455
Edar	0	0	0	0	0	0	0	0	0	0	0.327764	0	0.0600308	0
Sh3rf3	0	0	0.0501975	0	0.0473053	0.0532282	0	0.0481363	0	0	0	0	0	0
2010-09-10	5.78934	2.02088	2.13785	3.44724	1.28516	0.981579	1.0773	1.44537	1.91379	1.36066	0.467482	0.625604	0.939597	0.510142
2010-09-10	3.25845	4.05562	2.80987	3.39783	4.67912	4.20436	6.50482	4.4434	2.9126	3.14188	4.41529	3.27648	4.02454	3.34666
Ankrd57	5.37304	2.53918	6.75313	5.34535	3.33355	9.27501	11.0343	9.37455	1.40663	1.80223	2.22771	1.92627	2.10533	3.37475
P4ha1	4.92358	4.81853	9.11785	7.57596	3.5182	5.40513	21.714	13.9069	2.24314	1.92968	4.97349	2.97241	2.4048	1.91348
Pla2g12b	62.7956	50.083	36.4781	37.6236	50.5385	46.9073	48.1486	34.1972	33.4546	25.5311	29.796	24.2198	23.6249	28.3415
Oit3	6.26156	6.15864	1.49583	6.78476	5.23584	4.2486	0.377956	1.84425	5.56379	5.92687	7.84573	6.40009	9.59785	8.89897
Ccdc109a	11.1883	9.01727	7.95325	7.61747	10.9543	6.81161	8.65659	9.97336	4.46011	4.43162	3.10796	4.13171	4.81259	7.81309
Cbara1	35.4837	17.432	23.736	20.7355	18.8809	19.4857	18.7339	29.2471	8.77171	12.3333	7.24904	10.2296	7.77179	11.6915
Dnajb12	44.4649	40.8155	32.5525	36.8145	30.2145	32.0895	30.3792	41.7257	29.8137	23.6674	22.4372	21.9027	20.9208	25.6138
Ddit4	120.684	34.6763	119.865	80.8953	64.9192	140.799	238.203	226.419	6.81576	7.58358	8.58994	11.8332	3.53986	5.45071
D10Ertd641e	31.5826	21.6627	21.617	25.4883	22.8408	32.0678	30.1238	35.8053	13.6445	18.9803	20.2692	14.0412	18.2848	17.8226
Ascc1	11.7286	11.9079	9.80647	12.1479	12.0705	11.7779	12.3891	16.6966	8.54568	6.98145	8.31842	6.3466	6.39887	6.00073
Spock2	0.184847	0	0.296492	0.138437	0.139705	0.117897	0.131102	0.0710795	0.463181	0.635833	0	0.195883	0.620701	0.185208
Chst3	0.0592207	0.112505	0.0949891	0.133056	0.0447581	0.050362	0.168008	0.0455444	0	0.0543216	0	0.0418375	0.036156	0.0395575
Psap	144.393	47.8597	136.971	103.995	61.4039	88.5372	87.4804	114.451	22.5804	28.7584	23.1309	22.9523	24.7224	35.9488
Psap	139.353	45.737	133.919	99.4773	58.6899	84.6335	83.6055	111.394	21.5823	27.4868	22.1084	21.9384	23.6315	34.3545
Psap	147.68	48.9547	140.038	106.41	62.8269	90.5476	89.4967	117.09	23.0975	29.4124	23.6617	23.4774	25.2915	36.7732
Psap	177.226	58.3396	166.278	127.207	74.4421	107.668	106.467	139.042	26.6897	35.2982	28.388	28.1676	30.3418	43.687
Psap	146.162	47.9439	156.75	104.687	65.0014	91.2044	88.8882	108.957	27.4462	31.5099	24.4277	26.7487	24.6888	35.2991
Psap	216.34	62.8334	214.223	157.797	84.1722	134.622	119.13	138.847	26.2568	36.215	29.6073	30.5584	24.2668	43.1557
Cdh23	0	0.021684	0.274621	0.0256451	0.0517597	0.0582402	0.437151	0.263345	0	0.0157048	0	0	0	0
4632428N05Rik	5.86202	1.66567	12.2041	6.24764	3.89083	6.58232	6.28972	8.64061	0.690488	0.723828	0.793312	0.822946	1.26178	0.727898
4632428N05Rik	5.78973	1.6452	12.0559	6.17061	3.84284	6.50237	6.21214	8.53449	0.681989	0.71492	0.783547	0.812817	1.24627	0.718939
LOC100302688	0	0	0	0	0	0	0	0	0	0	0	0	0	0
Slc29a3	4.90277	2.31759	7.03327	4.70615	3.70544	2.87746	2.64468	2.6022	0.634442	0.855098	0.306914	0.536622	0.927498	1.19926
Unc5b	13.8149	2.49952	6.08379	6.69742	6.05955	4.01227	21.4334	15.5099	1.69992	2.94172	0.822342	1.08926	1.35553	4.11959
Pcbd1	116.592	147.665	133.631	161.591	191.768	156.325	115.96	132.267	179.47	221.065	174.225	154.954	170.73	197.534
Sgpl1	29.6776	24.854	27.2517	25.3171	33.313	27.8143	29.1443	26.2678	14.3742	14.2958	10.927	10.8553	17.4758	18.7093
Tbata	0	0	0	0	0	0	0	0	0	0	0	0	0	0
Tbata	0	0	0	0	0	0	0	0	0	0	0	0	0	0
Tbata	0	0	0	0	0	0	0	0	0	0	0	0	0	0
Tbata	0	0	0	0	0	0	0	0	0	0	0	0	0	0
Tbata	0	0	0	0	0	0	0	0	0	0	0	0	0	0
Tbata	0	0	0	0	0	0	0	0	0	0	0	0	0	0
Adamts14	1.11592	0.48583	1.23057	0.679045	0.843399	0.593123	1.38506	0.536384	0.174764	0.351865	0.387487	0.147818	0.298071	0.55905
Prf1	0.528488	0.334667	2.96691	0.527734	0.266283	0.224717	0	0.13548	0	0	0	0	0.107553	0
X99384	3.55573	3.16307	3.05536	4.56513	1.98354	1.33193	7.0853	4.2972	4.94988	3.26158	3.38653	2.81106	2.99789	3.39302
Nodal	0.345595	0	0.277165	0	0.261196	0	0	0	0	0.317006	0	0	0.105498	0.230846
Eif4ebp2	64.2233	50.6766	30.384	52.9541	37.9737	31.0124	46.8432	45.8081	61.765	56.5874	53.8027	70.4191	76.194	66.3108
Lrrc20	1.93275	2.88495	2.54651	3.82552	2.92149	3.52208	4.69986	6.37031	2.07556	2.53266	1.38058	1.46295	1.09572	2.95089
Ppa1	169.437	89.384	114.1	96.2732	162.136	171.599	72.6991	99.2921	52.1643	66.1498	65.9722	72.6123	61.0418	68.0939
Sar1a	32.2623	31.3498	25.7626	28.5364	34.9986	27.4363	36.8871	30.0521	29.3862	31.6981	30.1311	28.2938	35.234	29.4457
Tysnd1	34.9809	32.1752	29.7047	34.0221	33.6158	38.6323	22.228	35.5453	38.34	42.6133	29.7234	34.8887	33.5332	37.1108
Aifm2	12.2961	10.0923	16.9513	14.7622	11.3271	22.1912	6.59312	24.0683	6.38423	9.95478	6.95858	7.19934	5.30547	10.6342
Aifm2	29.0934	10.667	25.8015	20.7694	18.7601	18.8568	8.45377	28.6483	7.64942	4.84708	5.17124	6.91803	2.94768	2.88887
Aifm2	19.537	3.93596	4.8991	11.7929	4.30917	15.2972	1.47541	16.0867	2.87077	4.92893	2.15079	3.58721	3.62481	8.49648
H2afy2	1.05933	0.259239	0.180495	0.930535	0.638858	0.995367	0.590321	1.39762	0.343759	0.191386	0.261255	0.31877	0.663283	0.509466
Col13a1	2.12112	0.632097	2.00132	0.841008	0.188602	1.69772	0.353975	0.959573	0.625294	0.286125	0.554561	0.617031	0.990301	0.583404
Gm5424	1885.29	2310.27	2570.54	2476.86	2856.11	3814.54	1641.12	3881.86	1896.02	1980.08	1558.16	1859.48	1984.23	1291.28
2010107G23Rik	9.82461	5.55961	6.53811	5.00966	4.2656	3.73307	4.15118	1.6076	1.04757	1.53393	0.696805	1.47676	0.76573	1.39628
Neurog3	0	0	0	0	0	0	0	0	0	0	0	0	0	0
Tspan15	2.60965	1.08053	1.44895	3.23235	1.28961	1.28036	2.13563	0.771917	0.67068	0.644475	0.334583	0.638181	0.428958	1.2068
Tacr2	0	0	0	0	0	0	0	0	0	0	0	0	0	0
Hk1	2.05873	0.551216	6.21833	2.85731	1.41861	2.29672	17.3388	7.89374	0.878078	0.312433	0.895006	0.701606	0.835946	0.581433
Hk1	2.50181	0.726514	1.12696	2.3245	0.62938	2.21198	4.70328	4.28142	0.141703	0.411795	0.0731771	0.099165	0.230058	0.76634
Hkdc1	31.1661	5.78923	15.2469	0.544628	7.93014	22.7493	30.7988	52.811	0	0.142939	0	0.0733928	0	0.277572
Supv3l1	8.47822	6.51933	5.34244	5.21573	6.63656	6.30874	6.01313	8.38322	8.21952	7.35491	8.41123	8.77047	8.1115	7.88799
4930507D05Rik	2.42229e-20	3.20581e-19	2.18841e-20	2.78881e-23	9.4002e-21	9.5361e-24	1.79166e-14	1.10476e-15	1.19275e-21	0.0814376	2.55531e-27	1.22201e-23	0.225937	1.09375e-27
Vps26a	3.06797	1.98855	2.38427	1.86417	3.30849	5.18014	1.99874	0.745215	1.41969	2.6796	3.75984	3.06333	3.75962	4.59917
Vps26a	15.6007	9.98352	13.4514	15.3464	10.1456	9.41574	10.6535	12.182	9.11553	10.5605	10.8736	12.9714	14.4439	13.4711
Srgn	15.0445	8.54982	32.7935	20.5121	12.5366	36.0856	35.5673	25.2169	4.18862	4.24612	3.00042	3.5428	5.41685	4.12275
2510003E04Rik	4.39124	7.32269	6.8087	5.04272	6.30579	5.91275	8.30524	6.41656	6.35749	6.57902	6.50577	7.54886	6.16627	5.57309
Ddx21	27.8455	8.35766	12.1143	10.9128	11.128	11.094	12.9858	11.1475	9.17572	6.47295	11.9524	11.5337	10.2934	8.96869
Ddx50	11.2578	8.13444	9.0287	6.91801	9.81751	9.57381	11.0555	8.54698	13.8635	11.9814	14.1129	14.683	12.5128	14.8469
Stox1	0	0.0738669	0	0	0.08816	0	0.165462	0	0	0	0	0	0.0712164	0
Ccar1	9.61992	9.26575	8.55793	8.17333	9.77559	11.962	9.28829	9.38778	5.67179	7.56352	8.80285	10.4512	7.65003	6.85778
Tet1	0	0.0327687	0	0.0387546	0	0.022003	0	0	0.0216107	0.0474658	0.0287491	0	0.0157964	0
Slc25a16	7.2575	9.70232	3.51075	6.98832	11.2314	10.3844	6.86313	6.46742	20.0136	26.3115	22.6565	23.9269	25.5306	25.3931
Dna2	1.84343	2.66824	3.09763	2.23525	3.78164	2.79942	1.86777	2.43036	3.15276	2.29483	2.63356	2.72867	2.46531	2.69724
Rufy2	0.784051	0.721442	1.39026	0.80542	1.69438	1.46802	1.03935	1.0251	1.08894	0.822755	0.642285	1.24493	0.862459	0.819728
Hnrnph3	4.11191	9.81482	7.3872	5.30496	4.9995	6.2264	8.02677	10.0223	10.846	7.40182	8.10878	8.19242	6.02348	7.21219
3110049J23Rik	15.7108	32.1266	24.5436	16.4237	39.5799	28.1826	16.0177	22.9065	66.0221	78.7355	59.4629	69.7165	77.5345	81.0026
Pbld	12.291	57.0774	18.3703	24.1284	39.2685	30.2486	29.8501	40.5312	100.794	94.5493	58.3531	70.7809	87.5467	93.1706
Atoh7	0	0	0	0.602203	0	0	0	0	0	0	0	0	0	0
Mypn	0.275897	0.0436781	0.387217	0.0516568	0.260648	0.146641	0	0.0530454	0.0576106	0.0316341	0	0	0.0421108	0.0921449
Herc4	15.9788	12.5135	11.6774	8.63887	13.1484	11.9804	13.4116	10.2527	9.63457	9.32317	9.66533	12.3572	11.3718	10.8627
Sirt1	0.324816	0.570578	0.645441	1.55089	0.641468	0.548438	0.226235	0.728458	0.52506	0.47456	1.40284	0.658952	0.137466	0.508275
Sirt1	0.825155	1.26619	0.157219	0.476132	2.10401	0.876285	2.18002	0.260991	0.585219	0.936342	2.28514	1.52795	1.32463	0.708058
Sirt1	1.19324	1.04766	1.39219	0.857501	0.354674	0.835562	0.125087	1.4182	2.07876	1.27748	0.775647	1.17795	1.37719	1.73992
Dnajc12	6.54642	4.71084	12.6482	1.78284	11.2447	19.4851	21.5267	5.94998	8.69892	7.3696	3.63703	5.67593	4.72347	7.35424
Ctnna3	0	0	0	0	0	0	0	0.000798242	0	0	0	0	0	0
Ctnna3	0	0	0	0	0	0	0	0.00053772	0	0	0	0	0	0
Ctnna3	0	0	0	0	0	0	0	0.0962732	0	0	0	0	0	0
Lrrtm3	0	0	0	0	0	0	0	0	0	0	0	0	0	0
Reep3	31.9586	17.0544	14.6872	24.4726	21.1685	18.424	33.9572	16.2934	16.4959	21.6842	18.6199	18.6879	23.8963	27.5036
Jmjd1c	11.5274	6.75294	7.16736	9.02119	8.41854	6.86579	13.3506	8.13479	4.00275	5.10867	4.60535	5.39864	4.66551	5.33514
Nrbf2	4.44966	4.99512	2.75755	4.99872	4.43303	4.47206	4.8773	4.35536	2.8719	5.28747	5.16898	5.28686	6.66815	4.59344
Egr2	0.854256	0.23184	1.85958	1.55374	0.368934	0.830252	2.42351	1.2201	0	0.0559705	0	0	0.074507	0.0815164
Ado	8.30689	4.17735	4.83326	5.30638	5.41651	4.98656	8.08653	5.26113	3.80928	3.58574	4.6151	4.25757	4.67383	3.37276
Zfp365	0	0	0.0681681	0.0636578	0.0642406	0.0722838	0	0	0	0	0	0	0	0
Rtkn2	0	0	0.0738025	0.0689195	0	0.0782584	0	0	0	0	0	0	0	0
Arid5b	6.76333	10.9622	6.58646	7.95969	12.9008	5.20385	14.5048	6.74947	25.6898	8.7149	33.46	29.2941	23.2023	20.0069
1700040L02Rik	0.292277	1.2956	0.703211	0.875578	0.662695	1.49133	1.65836	2.02301	2.19711	1.60859	2.27334	0.619452	1.60599	0.780924
Tmem26	1.5757	0.68033	2.06787	1.01917	0.649578	0.456817	0.304788	0.440659	0.0598229	0.131395	0.238751	0.303595	0.174912	0.430575
Rhobtb1	11.7208	17.9724	11.8172	16.9918	10.5036	14.1325	30.9953	35.0904	26.2926	31.0249	16.5586	19.2223	26.1191	28.1289
Cdk1	1.39169	2.48363	8.62458	9.28572	5.06784	2.09804	2.69194	0.875694	0.105673	0.348152	0.421738	0.0893801	0	0.422546
Ank3	0.000932721	0.000213537	0.000917392	0.0177894	0.00132607	0.000613023	0.38986	0.00073395	0.0672568	0.0435417	0.136295	0.0508427	0.054437	0.110291
Ank3	6.65314e-05	0.000345312	0.000132345	0.00785825	0.00026549	0.000101955	0.221076	0.00015864	0.0401377	0.0115164	0.0473417	0.0219012	0.0206182	0.212219
Ank3	0.00103912	0.000237895	0.00102204	0.0198187	0.00147733	0.000682955	0.434335	0.000817678	0.0749292	0.0485087	0.151842	0.0566425	0.0606474	0.122872
Ank3	0.00105806	0.000242232	0.00104066	0.0201798	0.00150425	0.000695401	0.442252	0.000832577	0.0762945	0.0493931	0.154609	0.0576746	0.0617526	0.0383465
Ank3	8.53867e-05	0.000443171	0.000169851	0.0100852	0.000340732	0.000130848	0.283728	0.000203597	0.0515129	0.0147801	0.0607581	0.0281079	0.0264614	0.080665
Ank3	0.00117957	0.000270048	0.00116017	0.0224972	0.00167698	0.000775254	0.493036	0.000928185	0.0850559	0.0550651	0.172364	0.0642976	0.0688438	0.0427499
Ank3	0.0276666	0.207803	0.102728	0.167026	0.086977	0.0577207	0.172233	0.0545081	0.0555292	0.0488271	0.00303676	0.124128	0.0191885	0.0116984
Ank3	0.886941	1.88609	0.717173	0.579412	1.39261	0.655343	0.935066	0.764624	0.686325	0.46599	0.417786	0.739503	0.477704	1.09807
Ank3	4.66051	0.714342	2.31555	1.01994	3.373	1.8257	1.67863	1.74705	1.00461	1.49825	1.22145	1.44969	1.11952	0.436961
Ccdc6	14.379	11.4755	10.8473	11.8998	11.6614	12.2839	17.323	13.7346	6.85505	5.54078	6.78484	6.54027	6.2534	6.27156
Slc16a9	0.609326	0.836025	0.570121	0.532399	0.153507	1.07954	0	0.0781017	0.848233	0.652072	1.80548	0.789194	0.806026	0.610515
Fam13c	0	0	0.0368876	0.0172236	0	0.0391151	0.0976088	0.0353733	0.0192088	0.0527379	0.00269383	0	0	0.0307234
Fam13c	0	0	0.070166	0.0327621	0	0.0744029	0.185667	0.0672855	0.0365381	0.100316	0.00512409	0	0	0.0584407
Fam13c	0	0	0.0688927	0.0321676	0	0.0730529	0.182298	0.0660646	0.0358751	0.0984955	0.0050311	0	0	0.0573802
Phyhipl	0	0.0618273	1.47641e-06	0	0	0	0.00109134	0	0	2.48359e-14	0.205537	0	0	0
Phyhipl	0	0.0211554	5.05181e-07	0	0	0	0.000373422	0	0.105195	8.49809e-15	0.0703283	0	0	0
Bicc1	4.55657	0.59189	4.02914	5.51258	4.76832	2.33492	6.29771	12.6693	0.585519	0.750189	0.649107	0.907942	0.427988	0.78042
Tfam	9.69705	9.35723	6.44376	11.3432	12.9826	9.14968	7.20508	9.16223	10.3364	11.6057	8.72252	9.19944	11.8407	14.1267
Ube2d1	4.29857	2.8822	5.06973	2.27246	5.54206	4.08562	8.96687	5.83388	2.32319	3.47909	3.93347	2.50089	3.08754	3.378
Cisd1	62.2437	105.189	78.1863	94.3555	105.705	89.4437	87.7601	155.431	151.896	146.004	131.241	117.35	141.476	133.747
Ipmk	10.8879	14.3818	10.0177	13.6071	10.9046	17.4391	15.6338	15.5654	14.7849	15.9917	14.8443	18.8287	18.3109	13.8762
1700049L16Rik	0	0	0	0	0.339296	0	0	0	0	0	0	0	0	0
Zwint	26.0967	18.324	19.5196	15.2914	19.0082	20.3531	17.2622	23.3977	7.34105	10.3565	8.2635	8.21522	7.76003	9.75455
Pcdh15	0	0	0	0	0	0	0	0	0	0	0	0	0	0
Pcdh15	0	0	0	0	0	0	0	0	0	0	0	0	0	0
Pcdh15	0	0	0	0	0	0	0	0	0	0	0	0	0	0
Pcdh15	0	0	0	0	0	0	0	0	0	0	0	0	0	0
Pcdh15	0	0	0	0	0	0	0	0	0	0	0	0	0	0
Pcdh15	0	0	0	0	0	0	0	0	0	0	0	0	0	0
Pcdh15	0	0	0	0	0	0	0	0	0	0	0	0	0	0
Pcdh15	0	0	0	0	0	0	0	0	0	0	0	0	0.0185919	0
Pcdh15	0	0	0	0	0	0	0	0	0	0	0	0	0.0163808	0
Pcdh15	0	0	0	0	0	0	0	0	0	0	0	0	0	0
Pcdh15	0	0	0	0	0	0	0	0	0	0	0	0	0	0
Pcdh15	0	0	0	0	0	0	0	0	0	0	0	0	0	0
Pcdh15	0	0	0	0	0	0	0	0	0	0	0	0	0	0
Pcdh15	0	0	0	0	0	0	0	0	0	0	0	0	0	0
Rtdr1	0	0	0	0	0	0	0	0	0	0	0	0	0	0
Rtdr1	0	0	0	0	0	0	0	0	0	0	0	0	0	0
Rtdr1	0	0	0	0	0	0	0	0	0	0	0	0	0	0
Rtdr1	0	0	0	0	0	0	0	0	0	0	0	0	0	0
Gnaz	0.148599	0.282302	0	0.44516	0	0.12637	0.421572	0.114282	0	0.0681529	0.165116	0	0	0.0992592
Rab36	0.276212	1.13693	0.22152	0.620591	1.25254	0.352342	0.195902	0.318637	0.807472	0.506725	0.46037	0.78054	0.337272	0.369002
Bcr	8.19215	8.5527	8.61208	11.4416	10.375	6.84903	10.0501	9.8761	6.61132	6.52437	5.22791	7.39078	7.46854	8.65181
Cytsa	3.43586	3.61406	4.74207	4.38139	3.72328	2.50465	5.20654	3.02415	2.50273	2.69353	3.06308	3.02003	3.21972	3.47765
Cytsa	1.63647	1.54465	2.25861	1.63739	0.977391	0.937612	1.67422	2.21791	1.19203	1.28291	1.45892	1.43843	1.53352	1.26002
Adora2a	1.71352	1.17552	2.29038	3.42215	1.18713	1.88222	3.44336	2.96506	0.59634	0.589413	0.634659	0.605273	0.784617	1.33534
Upb1	44.3788	105.546	42.6693	48.1553	75.0857	71.6208	44.7094	44.02	188.496	147.565	171.75	165.311	168.571	121.943
1110038D17Rik	34.6917	68.898	28.3211	31.2897	39.3762	34.3136	40.92	51.6389	57.9525	52.8082	56.6472	49.7199	54.1275	52.6582
Snrpd3	65.2986	45.5236	42.76	50.6987	56.5961	41.7755	36.5403	44.2293	46.0343	41.2134	57.9122	45.2849	44.6215	45.218
AI646023	1.57287	0.149404	1.38757	0.294492	0.356625	0.267518	0.334664	0.36289	0.0656869	0.0360688	0.0873846	0	0	0
Ggt1	14.674	2.94635	17.6526	3.08249	4.86894	9.73965	3.55376	4.67922	0	0	0	0	0.109255	0
Ggt5	1.31196	0.443094	0.701454	1.5066	0.33052	1.1529	0.620333	1.00898	0.584434	1.04297	0.87467	0.494323	0.747591	0.876346
Susd2	1.1892	1.32787	0.723839	1.38665	0.551615	3.02219	0.108544	1.09123	0.417557	0.553105	0.376076	0.797029	0.0069793	0.27308
Susd2	1.83258	1.28281	0.0694374	0.848055	1.27373	0.289916	1.63799	0.824792	0.742819	0.476761	0.0360767	0.0764584	0.536744	0.573914
Cabin1	7.03305	5.22158	4.70686	3.41464	4.83892	5.32103	7.08662	8.20654	4.17282	3.38134	3.17981	4.21476	3.49434	4.27666
Ddt	310.147	277.671	275.42	230.943	295.925	452.726	273.066	459.224	361.281	360.79	297.086	296.762	335.179	311.943
Gstt3	109.15	109.001	100.397	66.2648	112.426	279.208	93.4452	179.921	36.3058	85.8558	26.1884	29.0702	50.0092	62.4564
Gstt1	126.312	134.564	98.7827	69.5118	95.9922	132.343	128.192	206.359	239.857	302.139	198.896	150.862	237.53	232.606
Gstt4	0	0	0	0	0	0	0	0	0	0	0	0	0	0.251243
Gstt2	23.5063	33.2831	35.7974	20.5716	21.1592	35.3756	24.3519	47.5304	125.964	74.4969	42.26	50.0059	51.1164	66.1577
Mif	192.023	67.417	106.334	53.3178	53.8059	73.0399	186.22	170.281	81.8299	58.7124	56.6073	50.7563	64.2004	54.9706
Derl3	2.70837	3.94469	4.12698	1.01419	6.55023	4.60647	16.1355	3.95752	0.67865	0.372648	1.20376	0.382675	0.992125	0.542731
Smarcb1	12.4332	7.54866	9.56011	8.06362	10.3655	9.04727	10.9091	11.0405	4.38946	4.52657	4.1303	3.80323	4.53884	3.59596
Smarcb1	8.95128	5.43468	6.88282	5.80542	7.4627	6.51361	7.854	7.94864	3.16018	3.25892	2.9736	2.73812	3.26775	2.5889
Mmp11	0.322064	0.611843	0.387439	0.241203	1.33876	0.41083	2.51264	0.619217	0.403505	0.369276	0.715722	0.227527	0.196629	0.107564
Chchd10	647.339	290.77	373.759	240.405	391.169	546.124	331.889	836.883	456.845	375.494	318.931	287.985	295.017	293.962
Vpreb3	0	0	0	0.450152	0	0	0	0	0.502035	0	0	0	0	0
Gm5134	0	0.0807952	0.102324	0	0	0	0	0	0	0	0	0	0	0
Zfp280b	1.03934	0.893223	1.30985	1.50118	1.40271	1.35737	2.31674	1.8841	0.868107	1.29384	1.31984	1.83565	2.17559	2.2315
Slc5a4b	0	0	0.136112	0	0	0.14433	0	0.130524	0	0	0	0	0	0
Slc5a4a	0	0	0.141212	0	0	0	0	0.135414	0	0	0	0	0	0
Prmt2	2.08174	0.803712	1.81289	2.03684	0.890712	0.848042	4.62939	3.41627	0.15144	0.119624	0.0966055	0.128091	0.221392	0.232297
Prmt2	2.14356	0.827577	1.86673	2.09732	0.917159	0.873224	4.76685	3.51772	0.155937	0.123176	0.099474	0.131894	0.227966	0.239195
Mir678	0.240876	1.09649	0	5.5441	1.44774	9.26845	57.8169	16.2557	3.29054	0	0	2.78319	2.18056	0
S100b	1.08922	0	0.698836	0.489449	0.658572	0.277886	0	0.502606	0.181954	0.0999112	0	0	0	0
Dip2a	2.61872	0.865205	1.87191	2.94185	2.28037	2.90477	4.27989	6.17321	0.950992	0.522191	0.759075	0.643491	0.834159	0.836582
Pcnt	2.54388	2.50053	3.31909	3.46914	2.38176	2.61539	3.66232	3.4748	2.82246	1.82844	1.8563	2.1727	2.13264	2.61225
2610028H24Rik	1.65565e-07	4.37156e-13	1.75387e-10	2.78245e-07	0	1.50539e-18	0	1.19476e-07	5.55925e-09	1.41532e-19	0.119771	2.73203e-15	4.14878e-10	4.05525e-11
A130042E20Rik	0.407	1.0324	0.463437	0.929571	0.940024	0.636198	0.691131	0.994601	0.83856	0.780164	1.05274	0.734885	1.06182	0.863218
Mcm3ap	4.30338	4.97634	5.80921	4.52098	5.97484	4.82807	7.06901	6.70678	3.76199	4.17914	4.70113	6.08731	4.71608	4.87897
Lss	33.361	17.4326	14.8744	21.3159	31.2086	26.0891	21.841	19.8256	10.1326	13.0536	13.7389	11.0426	13.1038	10.2849
1700027D21Rik	1.63113	1.37722	1.09013	1.2216	3.69835	2.31189	3.08498	2.2998	1.58946	2.24429	1.51036	1.53645	1.49378	2.36067
Ftcd	137.525	200.557	160.408	112.196	260.051	265.189	183.904	337.423	159.7	157.685	143.613	139.038	137.847	117.548
Col6a2	3.78431	1.72051	5.68088	8.42987	5.13356	10.1498	16.2417	19.2532	1.45885	1.24609	1.07819	0.822613	0.829387	1.75001
Col6a1	3.64022	2.13229	4.59811	7.36093	5.3649	12.3828	22.4617	19.3869	2.50841	2.42084	2.02242	1.47873	1.72241	2.12761
Pcbp3	0.332725	0.316049	0.133421	0.124594	0.125734	0.495169	3.53975	2.17503	0.277908	0.4578	0.554561	0.352589	0.406277	1.3335
Slc19a1	9.1445	5.29158	3.54046	2.47966	5.83884	3.5531	5.81475	7.76021	4.08235	3.4709	6.30677	4.34399	5.77551	4.84445
Col18a1	86.8603	159.944	49.538	70.3435	96.1018	88.3858	97.0879	93.3612	158.83	139.211	132.114	145.813	146.133	128.139
Col18a1	8.60643	14.1415	14.3394	9.56749	9.17444	14.4197	19.6817	14.4976	35.9082	19.0804	15.8314	12.904	13.2793	11.5552
Gm10941	3.0621	1.6159	3.27438	2.67551	12.7286	1.51903	2.17178	1.56996	0	0	0	0	0	0.340897
Pofut2	19.2415	9.91302	12.0314	12.0902	13.5565	12.2031	18.7356	22.5731	11.9855	7.02998	10.3277	8.29434	9.85598	8.38693
Adarb1	0.897803	0.435286	0.393767	0.598849	0.434694	0.357891	0.795953	0.733619	1.23028	0.894305	1.12229	1.56585	1.37034	1.02137
Adarb1	0.983642	0.476903	0.431415	0.656104	0.476256	0.39211	0.872053	0.803762	1.34792	0.979815	1.22959	1.71558	1.50138	1.11903
Adarb1	0.778786	0.377581	0.341566	0.519461	0.377067	0.310448	0.690435	0.636368	1.06719	0.775752	0.973517	1.35828	1.18868	0.885965
Adarb1	0.852687	0.413412	0.37398	0.568755	0.41285	0.339908	0.755955	0.696755	1.16847	0.849352	1.0659	1.48714	1.30146	0.970045
LOC100045653	0	0.0893663	0.113179	0.105691	0	0.0600062	0	0.108532	0	0.064724	0	0.0996985	0	0.0942653
1810008A18Rik	15.2071	14.7281	15.9025	15.632	16.4511	13.2492	15.0151	14.5616	13.6979	11.4874	13.2528	14.2191	13.1073	12.7471
Itgb2	22.2514	9.68741	52.7252	22.0618	10.3197	25.1588	19.9065	21.4881	2.11199	0.985741	2.2477	2.23294	2.23846	3.63135
Pttg1ip	89.5337	119.717	81.1038	100.943	116.107	99.0101	97.5361	117.775	87.9641	89.6601	75.6876	79.2933	82.3878	90.1386
Sumo3	54.1379	42.7388	40.5081	53.5895	45.6335	39.868	33.9705	38.5099	15.6386	21.5678	20.6431	17.7391	18.0771	25.11
Ube2g2	41.4416	25.4338	42.3135	35.959	33.1147	29.11	46.0953	37.3469	16.7734	15.49	23.1254	23.3443	14.0439	14.6335
LOC16697	0	0	0	0	0	0	0	0	0	0	0	0	0	0
Krtap12-1	0	0	0	0	0	0	0	0	0	0	0	0	0	0
Gm3238	0	0	0	0	0	0	0	0	0	0	0	0	0	0
Krtap10-4	0	0	0	0	0	0	0	0	0	0	0	0	0	0
Krtap10-10	0	0	0	0	0	0	0	0	0	0	0	0	0	0
Gm10318	0	0	0	0	0	0	0	0	0	0	0	0	0	0
Gm3285	0	0	0	0	0	0	0	0	0	0	0	0	0	0
1700009J07Rik	0	0	0	0	0	0.168333	0	0	0	0	0	0	0	0
Lrrc3	3.03217	12.2675	4.6609	10.4713	12.7315	4.61998	11.828	11.1414	22.5121	20.435	21.8062	23.2659	24.2202	21.0415
Trpm2	4.01987	2.98558	8.67669	3.90263	1.68787	5.42326	1.19675	3.39687	1.1192	0.591793	1.43375	1.64785	1.06048	1.5912
1810043G02Rik	1.06674	2.83717	2.73766	2.07717	4.03113	3.62868	5.14474	5.41457	4.81137	2.54408	4.26711	1.50723	1.69332	3.56274
Pfkl	19.7614	25.3978	18.0345	17.06	17.7312	19.827	90.1698	79.4326	11.8711	12.5011	10.4922	11.0036	10.4008	14.8906
Aire	0	0	0	0.280966	0	0	0	0.288519	0	0	0	0	0	0
Dnmt3l	0	0	0	0	0	0.0429557	0	0	0	0	0	0	0	0
Dnmt3l	0	0	0	0	0	0.22984	0	0	0	0	0	0	0	0
Icosl	1.84343	0.917208	4.01284	1.77505	1.1942	2.01558	2.05455	1.92403	0.43992	0.181171	0.438927	0.930229	0.321562	0.175907
D10Jhu81e	52.298	79.1803	49.3943	51.892	89.2848	75.7428	57.2385	88.4032	86.9203	83.8894	75.8097	65.454	70.1801	74.2998
Pwp2	12.5255	9.53004	9.22076	8.05063	9.81985	7.5517	7.29256	6.61364	4.13793	4.28707	5.50478	5.67913	5.36447	5.3072
Trappc10	10.3956	5.85664	5.4048	9.39637	6.77314	6.67614	8.13574	8.21541	6.10798	6.11594	7.48828	5.62207	7.57242	7.37492
[truncated: 24,410 more rows]
