# Supplementary material for: Identification of Rtl1, a Retrotransposon-Derived Imprinted Gene, as a Novel Driver of Hepatocarcinogenesis
Source: PLoS Genet. 2013 Apr 4;9(4):e1003441. doi: 10.1371/journal.pgen.1003441 (PMC3616914; doi:10.1371/journal.pgen.1003441)
Supplement: Table S2 — Global miRNA sequencing data. (XLSX) [file pgen.1003441.s008.xlsx]

## Sheet: Table S2
microRNA	15081	15082M	15082L	15090	15421	16018	15091	15293	n920-3	n1537-3	n1678-1	n1833-1	n1833-2	n1874-2
mmu-miR-6341	0	0	0	0	0	0	0	0	0	0	0	0	0	0
mmu-miR-206-5p	0	0	0	0	0	0	0	0	0	0	0	0	0	0
mmu-miR-206-3p	0	0	0.23157	0	1.43817	0	0	0.619275	0	0	0.748333	0	0	0
mmu-miR-133b-5p	0	0	0	0	0	0	0	0	0	0	0	0	0	0
mmu-miR-133b-3p	0	0	0	0	0	0	0	0	0	0	0	0	0	0
mmu-miR-30a-5p	9.22002	9.24114	9.82937	9.41919	8.42187	9.90872	9.81956	8.4688	8.36519	9.20278	9.21225	8.77473	8.79318	9.29807
mmu-miR-30a-3p	5.32953	3.79403	5.97091	4.98328	5.33359	6.17066	6.06248	4.02493	5.5408	5.95792	6.42595	5.21177	5.34268	3.47127
mmu-miR-30c-5p	9.56261	9.53718	9.95704	9.38655	9.00543	10.4584	10.1043	9.09333	8.75314	9.61103	10.0575	9.70583	9.05131	9.99458
mmu-miR-30c-2-3p	0.924455	1.05145	1.81747	0	1.71356	2.56049	2.3705	1.87991	1.09682	2.07689	3.19507	2.63671	1.19752	1.95719
mmu-miR-6342	0	0	0	0	0	0	0	0	0	0	0	0	0	0
mmu-miR-5103	0	0.851565	0	0	0	0	1.06222	0.954703	0.814934	0	0	0	0	0
mmu-miR-6349	0	0	0	0	0	0	0	0	0	0	0	0	0	0
mmu-miR-6350	0	0	0	0	0	0	0	0	0	0	0	0	0	0
mmu-miR-6351	0	0	0	0	0	0	0	0	0	0	0	0	0	0
mmu-miR-1928	0	0	0	0	0	0	0	0	0	0	0	0	0	0
mmu-miR-26b-5p	8.23037	7.79065	7.11606	5.78923	7.74249	7.77485	7.49765	5.9286	7.88019	8.48505	8.07072	7.10979	7.81229	8.59203
mmu-miR-26b-3p	1.13572	1.38345	2.04754	2.99307	1.71356	3.06154	1.39628	1.77081	2.01324	2.43991	2.13726	2.11145	2.49989	1.95719
mmu-miR-375-3p	0	0	0.23157	0	0	0	0.446483	0	0	0	0	0.560193	0	0
mmu-miR-375-5p	0	0	0	0	0	0	0	0	0	0	0	0	0	0
mmu-miR-6343	0	0	0	0	0	0	0	0	0	0	0	0	0	0
mmu-miR-6352	0	0	0	0	0	0	0	0	0	0	0	0	0	0
mmu-miR-6344	0	0	0	0	0	0	0	0	0	0	0	0	0	0
mmu-miR-6353	0	0	0	0	0	0	0	0	0	0	0	0	0	0
mmu-miR-5126	0	0.342728	0	0	0	0	0	0	0	0	0	0	0	0
mmu-miR-149-5p	6.89401	5.40243	4.39985	5.46474	5.52431	5.57111	3.38274	5.23224	7.63775	4.96245	7.29798	5.15527	6.07092	5.97695
mmu-miR-149-3p	0	0	0	0	0	0	0	0	0	0.487868	0	0	0.331923	0
mmu-miR-6345	0	0	0	0	0	0	0	0	0	0	0	0	0	0
mmu-miR-6346	0	0	0	0	0	0	0	0	0	0	0	0	0	0
mmu-miR-128-1-5p	0	0	0	1.92016	0	0	0	0.181453	0	0	0	0	0.331923	0
mmu-miR-128-3p	5.0456	5.53349	4.74247	5.89428	4.73588	4.67216	4.82705	4.57194	4.68227	4.45439	4.16963	4.05809	4.422	4.82726
mmu-miR-135b-5p	0.377759	0	0	0	0	0	0	0	0	0	0	0	0	0
mmu-miR-135b-3p	0	0	0	0	0	0	0	0	0	0	0	0	0	0
mmu-miR-1231-3p	0	0	0	0	0	0	0	0	0	0	0	0	0	0
mmu-miR-1231-5p	0	0	0	0	0	0	0	0	0	0	0	0	0	0
mmu-miR-6243	1.88515	1.38345	0.762516	1.25842	1.43817	1.7864	0.786954	1.93151	0	0.487868	0	0	1.02486	0
mmu-miR-181a-5p	4.22188	5.22762	2.87874	5.27026	5.11376	5.03756	3.69706	4.29496	2.1429	2.07689	1.89507	2.11145	2.68538	1.95719
mmu-miR-181a-1-3p	2.10183	2.72927	1.36009	3.22558	1.71356	3.43271	1.96411	0.181453	0	0	1.89507	1.94366	1.02486	0
mmu-miR-181b-5p	4.26744	5.834	3.02478	5.8251	5.31306	2.56049	3.65613	4.89149	3.1654	3.35819	2.52581	3.83644	2.90058	1.95719
mmu-miR-181b-1-3p	0.377759	0.619465	0.33476	1.92016	0.650695	3.06154	0.626739	0.73996	0	0	0	0	0.331923	0
mmu-miR-488-5p	0	0	0	0	0	0	0	0	0	0	0	0	0	0
mmu-miR-488-3p	0	0	0	0	0	0	0	0	0	0	0	0	0	0
mmu-miR-1843b-5p	1.76323	0.342728	1.81747	0	1.94472	3.06154	1.66734	1.87991	0.464259	1.14216	2.52581	0.560193	0	2.41267
mmu-miR-1843b-3p	0	1.05145	0.23157	1.25842	0.650695	1.7864	0.446483	0.181453	2.01324	0.487868	0	1.27703	0.601583	0
mmu-miR-1927	0	0	0.606286	0	0	0	0.626739	0	0	0	0	0	0	0
mmu-miR-5117-5p	0.676849	1.22698	0.120426	1.25842	1.09751	0	0.240445	0	0	0.487868	0.748333	0.560193	0	0
mmu-miR-5117-3p	0	0	0	0	0	0	0	0	0	0	0	0	0	0
mmu-miR-199a-5p	6.1445	5.8542	5.0307	6.35324	7.34747	8.13056	5.60576	6.85791	4.63896	5.33744	6.19109	6.80156	3.43699	5.55854
mmu-miR-214-5p	0	0.342728	0	0	0	0	0	0.181453	0	0	0	0.560193	0	0
mmu-miR-214-3p	3.66375	5.0753	4.01326	4.70387	6.05618	6.59294	4.42582	6.04152	4.14591	3.98984	4.91808	4.21376	3.77355	4.19364
mmu-miR-6347	0	0	0	0	0	0	0	0	0	0	0	0	0	0
mmu-miR-6348	0	0	0	0	0	0	0	0	0	0	0	0	0	0
mmu-miR-6354	0	0	0	0	0	0	0	0	0	0	0	0	0	0
mmu-miR-350-3p	5.01921	6.00036	3.84866	5.63609	5.1833	6.55585	4.67147	4.85187	4.08267	3.75205	4.11407	3.25405	3.63021	4.30304
mmu-miR-350-5p	0	0	0.120426	0	0	0	0	0	0	0	0	0	0	0
mmu-miR-1981-3p	3.99694	4.30529	2.53308	5.21725	2.47493	3.43271	3.16667	2.40295	1.71266	1.59065	2.68679	1.94366	2.03713	2.41267
mmu-miR-1981-5p	0.377759	3.55165	3.46093	3.75819	1.94472	1.7864	3.54844	2.20749	0.814934	1.77156	1.2386	0.560193	1.19752	0
mmu-miR-664-5p	1.76323	2.40339	0.686515	0	1.71356	1.7864	1.4924	1.77081	1.87076	1.14216	0.748333	1.75375	0.828689	0
mmu-miR-664-3p	3.88448	5.13156	3.85735	4.54085	4.6402	4.80451	5.07229	4.24485	5.44348	5.36587	5.01226	4.75999	5.35185	5.51372
mmu-miR-194-5p	6.51405	6.46626	6.04697	5.8251	5.31306	5.23814	6.36191	5.70592	5.70728	5.82087	5.87743	5.54067	5.72077	6.19133
mmu-miR-194-1-3p	0	0	0	0	0	0	0	0	0	0	0	0	0	0
mmu-miR-215-5p	3.59394	1.65316	3.14323	1.25842	0.650695	3.72767	2.76626	2.786	3.3378	1.93229	2.68679	2.63671	2.12531	3.03696
mmu-miR-215-3p	0	0	0	0	0	0	0	0	0	0	0	0	0	0
mmu-miR-3473c	0	0	0	0	0	0	0	0	0	0	0	0	0	0
mmu-miR-205-3p	0	0	0	0	0	0	0	0	0	0	0	0	0	0
mmu-miR-205-5p	1.13572	0	2.32325	3.60154	2.31889	0	1.29329	0.342613	3.22518	1.14216	2.13726	0.962685	0.331923	1.28778
mmu-miR-3962	0	0	0	0	0	0	0	0	0	0	0	0	0	0
mmu-miR-29b-2-5p	0	0.619465	0.43106	1.25842	0	0	0	0.181453	0	0	0.748333	0	0	0
mmu-miR-29b-3p	6.40617	6.95826	6.10651	5.10501	6.05618	6.59294	6.23912	5.18519	4.50066	5.24861	5.12898	4.70856	5.02504	5.31908
mmu-miR-29c-5p	4.10126	4.50591	3.18526	2.71574	3.16654	4.52644	4.03697	2.69934	3.39097	3.46718	2.52581	3.97347	2.94971	1.95719
mmu-miR-29c-3p	6.19252	6.42183	5.24457	5.9922	6.08068	5.32886	5.792	4.7333	5.77885	6.25254	5.45387	6.5325	6.49995	5.37026
mmu-miR-5104	0	0	0	0	0	0	0	0	0	0	0	0	0	0
mmu-miR-6413	0	0	0	0	0	0	0	0	0	0	0	0	0	0
mmu-miR-3473b	5.05861	5.8272	4.53601	6.42513	5.24964	8.4464	6.24604	5.0458	3.44226	4.02592	6.09393	5.92559	3.66004	6.16259
mmu-miR-1929-5p	0	0	0	0	0	0	0	0	0	0	0	0	0	0
mmu-miR-1929-3p	0	0	0	0	0	0	0	0	0	0	0	0	0	0
mmu-miR-6408	0	0	0	0	0	0	0	0	0	0	0	0	0	0
mmu-miR-466j	0	0.851565	0	0	0	0	0	0	0	0	0	0	0	0
mmu-miR-5108	0	0	0	0	0	0	0	0	0	0	0	0	0	0
mmu-miR-6409	0	0	0	0	0	0	0	0	0	0	0	0	0	0
mmu-miR-678	0	0	0	0	0	0	0	0	0	0	0	0	0	0
mmu-miR-1930-5p	1.48333	1.05145	0.43106	0	0.650695	0	0	0.342613	0.814934	0	0	0	0	0
mmu-miR-1930-3p	0	0	0	0	0	0	0	0	0	0	0	0	0	0
mmu-miR-6410	0	0	0	0	0	0	0.240445	0	0	0	0	0	0	0
mmu-miR-1982-5p	0.377759	0	0	0	0	0	0	0	0	0	0	0	0	0
mmu-miR-1982.1-3p	0.676849	0	0.33476	0	0	0	1.18237	0.487566	0	0	1.2386	0.962685	0.601583	1.28778
mmu-miR-1982.2-3p	0	0	0.606286	0	0	3.43271	0.786954	0.181453	1.09682	0.851792	1.2386	0	0.828689	1.28778
mmu-miR-5615-3p	0.377759	0	0	0	0	0	0	0	0	0	0	0	0	0
mmu-miR-5615-5p	0	0	0	0	0	0	0	0	0	0	0	0	0	0
mmu-miR-3057-5p	0.377759	0	0	1.25842	0.650695	0	0	0	0	0	0	0	0	0
mmu-miR-3057-3p	0.924455	0.619465	0.43106	1.92016	1.43817	0	1.06222	0.73996	0	0	0	0	0.601583	0
mmu-miR-135a-2-3p	0	0	0	0	0	0	0	0	0	0	0	0	0	0
mmu-miR-135a-5p	0.377759	0.342728	0.120426	0	0	0	0	0.181453	0	0	0	0	0	0
mmu-miR-1251-3p	0	0	0	0	0	0	0	0	0	0	0	0	0	0
mmu-miR-1251-5p	0	0	0	0	0	0	0	0	0	0	0	0	0	0
mmu-miR-1931	0	0	0	0	0	0	0	0	0	0	0	0	0	0
mmu-miR-331-3p	1.88515	2.0765	1.03187	1.25842	2.47493	3.72767	1.58252	0.954703	0	1.59065	1.60386	0	0.601583	1.95719
mmu-miR-331-5p	0	0	0	0	0	0	0	0	0	0	0	0	0	0
mmu-miR-3058-3p	0.924455	0.342728	0.606286	0	0.650695	0	0.786954	0	0	0.487868	0.748333	0	0	0
mmu-miR-3058-5p	1.31997	0	1.20529	1.25842	1.09751	2.56049	0.446483	0.487566	0.814934	1.14216	1.89507	0.560193	0	0
mmu-miR-3966	0	0	0	0	0	0	0	0	0	0	0	0	0	0
mmu-miR-3059-5p	0	0	0	0	0	0	0	0	0	0	0	0	0	0
mmu-miR-3059-3p	0	0	0	0	0	0	0	0	0	0	0	0	0	0
mmu-miR-6411	0	0	0	0	0	0	0	0	0	0	0	0	0	0
mmu-miR-763	0	0	0	0	0	0	0	0	0	0	0	0	0	0
mmu-miR-6412	0	0	0	0	0	0	0	0	0	0	0	0	0	0
mmu-let-7i-3p	2.19908	2.99494	2.07761	3.42577	2.31889	1.7864	1.66734	2.69934	0.464259	1.38376	2.34458	1.53499	1.19752	1.95719
mmu-let-7i-5p	4.39606	5.41155	3.86599	5.50952	5.1833	3.43271	3.52591	5.12551	4.52465	3.17751	2.13726	5.19318	3.40211	2.41267
mmu-miR-378d	0	0	0	0	0	0	0	0	0	0	0	0	0	0
mmu-miR-26a-5p	5.87699	7.96799	8.98228	7.24195	9.048	8.67109	6.57449	8.03682	7.32585	9.30543	8.69707	8.88454	8.39455	8.78354
mmu-miR-26a-2-3p	1.48333	0.619465	0.606286	0	0.650695	0	0	0.181453	0.464259	0	0	0	0	0
mmu-miR-546	0	0	0	0	0	0	0	0	0	0	0	0	0	0
mmu-miR-677-5p	0	0	0	1.92016	0	0	0	0	0	0	0	0	0	0
mmu-miR-677-3p	0	0	0	0	0	0	0	0	0	0	0	0	0	0
mmu-miR-3060-5p	0.377759	0	0	0	0	0	0	0	0	0	0	0	0	0
mmu-miR-3060-3p	0.676849	1.98174	0.686515	1.92016	1.94472	2.56049	0.931142	0.619275	1.09682	0.487868	0	0	0.601583	0
mmu-miR-1933-3p	2.37588	1.7712	0.606286	1.25842	0	0	0.446483	0.181453	0.464259	0	0	0	0.331923	0
mmu-miR-1933-5p	0	0	0	0	0	0	0	0	0	0	0	0	0	0
mmu-miR-6372	0	0	0	0	0	0	0	0	0	0	0	0	0	0
mmu-miR-216b-5p	0	0	0.120426	0	0	0	0	0	0	0	0	0	0	0
mmu-miR-216b-3p	0	0	0	0	0	0	0	0	0	0	0	0	0	0
mmu-miR-216a-5p	0	0	0	0	0	0	0	0	0	0	0	0	0	0
mmu-miR-216a-3p	0	0	0	0	0	0	0	0	0	0	0	0	0	0
mmu-miR-217-5p	0	0	0	0	0	0	0	0	0	0	0	0	0	0
mmu-miR-217-3p	0	0	0	0	0	0	0	0	0	0	0	0	0	0
mmu-miR-218-5p	3.18296	2.6076	2.13592	2.37211	5.01551	2.56049	2.3705	5.3742	3.03783	2.54311	1.2386	2.26175	2.49989	1.95719
mmu-miR-218-2-3p	0	0	0	0	0	0	0	0	0	0	0	0.560193	0	0
mmu-miR-103-1-5p	0.377759	1.8803	1.09202	1.25842	0	0	1.58252	1.05117	0	0.487868	0.748333	0.560193	1.02486	0
mmu-miR-103-3p	10.1917	10.5859	10.7428	11.0037	11.2842	11.126	10.7105	10.2147	10.3527	10.5625	11.1487	10.3606	10.3796	10.8196
mmu-miR-146a-3p	0	1.05145	0.686515	0	0	0	0.626739	0	0	0	0	0	0	0
mmu-miR-146a-5p	6.1747	9.12884	6.39021	7.63453	6.25229	5.64359	6.24258	6.79313	6.60052	6.03961	3.72654	5.01412	5.22787	5.55854
mmu-miR-340-5p	1.76323	2.78646	1.74438	0	1.09751	1.7864	1.39628	1.45541	0.464259	0.851792	0.748333	0	0.828689	0
mmu-miR-340-3p	4.95104	5.46508	3.67271	5.37078	4.79631	4.67216	4.09936	4.83164	4.17651	4.53172	3.93328	3.45468	4.19631	5.31908
mmu-miR-804	0	0	0	0	0	0	0	0	0	0	0	0	0	0
mmu-miR-3061-5p	0	0.342728	0.33476	0	0	1.7864	0.446483	0.619275	0	0.851792	0.748333	0	0	0
mmu-miR-3061-3p	0.924455	0.342728	0.23157	1.25842	1.09751	0	0.240445	0	0	0	0.748333	0	0.331923	0
mmu-miR-5100	0.377759	0	0	0	0.650695	0	0.240445	0	0	0	0	0.560193	0	0
mmu-miR-744-3p	1.13572	0.851565	0.969097	0	1.94472	1.7864	1.06222	1.45541	1.09682	2.32875	1.60386	2.52222	1.73475	3.47127
mmu-miR-744-5p	5.82461	6.30926	3.48356	4.45187	6.33609	4.67216	4.59775	4.0945	4.72431	5.42111	5.62262	4.35425	3.80059	5.15367
mmu-miR-6406	0	0	0	0	0	0	0	0	0	0	0	0	0	0
mmu-miR-3062-3p	0	0	0	0	0	0	0	0	0	0	0	0	0	0
mmu-miR-3062-5p	0.377759	0.342728	0.120426	0	0	0	0	0.181453	0	0	0	0	0	0
mmu-miR-467f	0	0	0	0	0	0	0	0	0	0	0	0	0	0
mmu-miR-1934-5p	0.676849	1.22698	0.23157	1.25842	1.09751	2.56049	0.240445	0.73996	0	0	0	0	0.601583	0
mmu-miR-1934-3p	0.377759	0	0.120426	0	0	0	0	0	0	0	0	0	0	0
mmu-miR-324-5p	1.13572	1.65316	0.762516	1.25842	1.09751	0	1.06222	1.45541	1.33253	0.851792	0.748333	0.962685	0.828689	1.28778
mmu-miR-324-3p	0	1.5246	0.606286	1.25842	0	0	1.74745	1.98133	1.53508	0	0.748333	0.962685	0.331923	0
mmu-miR-497-5p	0.676849	0.619465	0.23157	2.37211	1.09751	1.7864	1.06222	0.342613	0	0.487868	1.2386	1.53499	0.331923	0
mmu-miR-497-3p	0	0	0	0	0	0	0.240445	0	0	0	0	0	0	0
mmu-miR-195a-5p	4.35445	5.37473	3.4263	5.16222	5.11376	3.43271	3.57063	4.34339	4.52465	4.12905	4.16963	4.25018	3.2535	4.58883
mmu-miR-195a-3p	1.63006	1.7712	0.33476	1.92016	0.650695	2.56049	1.96411	1.30701	1.33253	1.77156	2.34458	1.27703	0.601583	0
mmu-miR-6338	0	0	0	0	0	0	0	0	0	0	0	0	0	0
mmu-miR-212-5p	1.31997	1.38345	0.120426	0	1.43817	0	0.446483	1.22667	0.464259	0	0	0	0	1.28778
mmu-miR-212-3p	1.13572	1.7712	0.606286	2.71574	1.71356	3.06154	0	1.30701	0.464259	1.59065	0	0.560193	0.601583	0
mmu-miR-132-5p	1.48333	1.05145	1.20529	0	0.650695	1.7864	1.29329	0.73996	0.464259	0	0.748333	0	0	0
mmu-miR-132-3p	4.97869	4.63608	2.87874	4.70387	5.95377	5.7126	3.57063	4.07168	2.56923	2.20831	1.2386	2.11145	2.03713	1.95719
mmu-miR-22-5p	3.88448	5.01676	5.18021	4.91834	4.73588	5.7126	4.7318	4.44453	5.10457	5.18621	4.59186	5.05588	5.45755	4.40472
mmu-miR-22-3p	6.12607	6.04791	6.62591	5.59512	2.97069	6.82882	6.37142	5.76756	5.58711	5.12098	5.54071	6.30901	5.81659	2.75832
mmu-miR-3971	0	0	0	0	0	0	0	0	0	0	0	0	0	0
mmu-miR-423-3p	5.6805	5.78573	5.32823	6.19773	6.28429	6.2189	5.83846	5.85701	3.67445	4.80523	4.85169	5.6807	4.19631	4.49971
mmu-miR-423-5p	3.85494	4.11747	3.46093	3.75819	4.42742	3.43271	0.931142	3.73665	3.03783	3.56852	3.72654	2.11145	2.62616	3.2704
mmu-miR-144-5p	2.45676	3.29998	0.43106	1.25842	3.25533	1.7864	1.39628	2.54224	3.49178	3.24028	2.34458	1.53499	3.17303	1.95719
mmu-miR-144-3p	0	0	0.120426	0	0	0	0	0.181453	0.814934	0	0	0.560193	0	0
mmu-miR-451a	8.77778	9.12539	6.16719	7.74165	10.4816	11.0092	8.63987	10.0704	10.0608	9.51908	8.04866	9.08691	9.49631	7.80087
mmu-miR-451b	0	0	0	0	0	0	0	0	0	0	0	0	0	0
mmu-miR-193a-5p	4.26744	3.87537	3.21262	0	4.3489	3.06154	3.40761	1.22667	3.8744	3.83575	3.39478	4.41968	3.56864	4.30304
mmu-miR-193a-3p	2.67532	2.6076	3.27882	1.25842	2.744	4.92574	4.02094	2.32791	3.1654	2.54311	3.48514	3.88357	2.84971	3.47127
mmu-miR-365-2-5p	0.377759	0	0.120426	0	0	0	0	0.181453	0.464259	0.851792	0	0	0.601583	0
mmu-miR-365-3p	9.99124	10.7889	10.065	11.4539	9.14559	10.5812	10.8589	9.67694	11.402	11.7045	11.4508	11.2176	11.5311	11.4823
mmu-miR-1935	0	0	0	0	0	0	0	0	0	0	0	0	0	0
mmu-miR-5110	0	0	0	0	0	0	0	0	0	0	0	0	0	0
mmu-miR-21a-3p	1.88515	3.33874	2.89572	2.99307	2.97069	4.92574	2.84119	3.46623	2.1429	1.59065	1.60386	2.84158	2.49989	2.75832
mmu-miR-21a-5p	11.5612	13.9788	10.4529	12.733	13.8286	12.5648	12.9453	15.2404	12.1303	13.6214	8.86424	13.6685	7.65823	12.2969
mmu-miR-301a-5p	0.924455	1.22698	0.969097	1.25842	0.650695	0	0.931142	0.73996	0	0.487868	0.748333	0	0	1.28778
mmu-miR-301a-3p	4.58783	6.61576	5.90956	5.71469	5.16049	4.80451	5.82929	4.42666	3.49178	3.51874	2.9632	2.39786	2.74226	3.2704
mmu-miR-142-5p	0	1.8803	0.521331	0	1.09751	1.7864	0.931142	0.73996	0.464259	0	0	0	0	0
mmu-miR-142-3p	0.676849	1.65316	0.33476	0	0.650695	0	0.786954	0.851323	0	0.487868	0	0	0	0
mmu-miR-378b	2.60608	1.38345	2.61737	2.37211	1.09751	1.7864	2.15244	0.487566	1.33253	0.851792	1.60386	2.26175	1.61801	2.75832
mmu-miR-3063-3p	0	0	0	0	0	0	0	0	0	0	0	0	0	0
mmu-miR-3063-5p	0	0	0	0	0	0	0	0	0	0	0	0	0	0
mmu-miR-196a-5p	0	0	0	0	0	0	0	0.73996	0	0	0	0	0	0
mmu-miR-196a-1-3p	0	0	0	0	0	0	0	0	0	0	0	0	0	0
mmu-miR-10a-5p	3.99694	4.85239	2.79073	3.60154	5.35384	4.18164	2.60359	3.48362	5.29794	2.63942	2.68679	5.01412	2.84971	1.95719
mmu-miR-10a-3p	0	0	0	0	1.09751	0	0	0	0	0.487868	0	0	0.331923	0
mmu-miR-152-5p	0.676849	0.342728	0.606286	0	0.650695	1.7864	0.240445	0.73996	0	0.487868	1.2386	0	0.601583	0
mmu-miR-152-3p	7.82647	6.71852	7.84795	7.10275	7.74249	8.4053	7.71869	7.27733	7.40876	7.06808	7.85044	7.46395	6.55656	7.76307
mmu-miR-5119	0	0	0	0	0	0	0	0	0	0	0	0	0	0
mmu-miR-3064-3p	0	0	0	0	0	0	0	0	0	0	0	0	0	0
mmu-miR-3064-5p	0	0	0	0	0	0	0	0	0	0	0	0	0	0
mmu-miR-3968	0	0	0	0	0	0	0	0	0	0	0	0	0	0
mmu-miR-5621-5p	0	0	0	0	0	0	0	0	0	0	0	0	0	0
mmu-miR-5621-3p	0	0	0	0	0	0	0	0	0	0	0	0	0	0
mmu-miR-1932	0	0	0	0	0	0	0	0	0	0	0	0	0	0
mmu-miR-3065-5p	0	0	0	0	0	0	0	0	0.464259	0.487868	0	0	0.331923	1.28778
mmu-miR-338-3p	3.36163	4.38151	3.31712	2.99307	2.61573	3.06154	2.55989	2.841	2.01324	2.32875	2.83161	3.18046	2.49989	2.41267
mmu-miR-338-5p	1.31997	1.5246	0.969097	1.25842	1.43817	0	1.06222	1.38312	0	1.59065	1.60386	0.560193	0.601583	0
mmu-miR-3065-3p	0	0	0	0	0	0	0	0	0	0	0.748333	0	0.331923	0
mmu-miR-6387	0	0	0	0	0	0	0	0	0	0	0	0	0	0
mmu-miR-3066-5p	0	0	0	0	0	0	0	0	0	0	0	0	0.331923	0
mmu-miR-3066-3p	0	0	0	0	0	0	0	0	0	0	0	0	0	0
mmu-miR-6538	0	0.342728	0.120426	0	0.650695	0	0	0.851323	0.464259	0	0	0	0.331923	0
mmu-miR-680	0	0	0	0	0	0	0	0	0	0	0	0	0	0
mmu-miR-5099	0.377759	0.851565	0.23157	0	0.650695	0	0.240445	0.342613	0.464259	0	0.748333	0	0	0
mmu-miR-1938	0	0	0	0	0	0	0	0	0	0	0	0	0	0
mmu-miR-5627-5p	0	0	0	0	0	0	0	0	0	0	0	0	0	0
mmu-miR-5627-3p	0	0	0	0	0	0	0	0	0	0	0	0	0	0
mmu-miR-1892	0	0	0	0	0	0	0	0	0	0	0	0	0	0
mmu-miR-681	0	0	0	0	0	0	0	0	0	0	0	0	0	0
mmu-miR-5101	0	0	0	0	0	0	0	0	0	0	0	0	0	0
mmu-miR-5135	0	0	0	0	0	0	0	0	0	0	0	0	0	0
mmu-miR-1843a-3p	2.80456	3.04267	2.71624	2.37211	2.47493	3.06154	3.16667	2.57506	2.82247	2.20831	2.9632	3.63078	2.99723	2.41267
mmu-miR-1843a-5p	0.924455	0.851565	1.58606	0	1.09751	1.7864	1.89544	1.45541	0.464259	0.487868	0.748333	0.560193	0.601583	0
mmu-miR-3067-5p	0	0	0	0	0	0	0	0	0	0	0	0	0	0
mmu-miR-3067-3p	0	0	0	0	0	0	0	0	0	0	0	0	0	0
mmu-miR-3068-3p	2.19908	2.99494	2.96169	1.25842	2.1439	3.06154	2.51482	2.12123	1.71266	0.487868	1.2386	1.94366	1.35171	1.95719
mmu-miR-3068-5p	1.31997	1.05145	1.25876	1.92016	1.09751	0	1.89544	1.77081	1.09682	0	0.748333	0.560193	0	0
mmu-miR-1190	0	0	0.120426	0	0	0	0	0	0	0	0	0	0	0
mmu-miR-1936	0	0	0	0	0	0	0	0	0	0	0	0	0	0
mmu-miR-3069-3p	0	0	0	0	0	0	0	0	0	0	0	0	0	0
mmu-miR-3069-5p	0	0	0	0	0	0	0	0	0	0	0	0	0	0
mmu-miR-342-5p	0.924455	3.61617	1.4082	2.71574	1.71356	0	2.02965	2.20749	1.33253	0.487868	0.748333	0	0.601583	0
mmu-miR-342-3p	8.86649	10.9891	7.74281	10.6269	9.15571	9.46448	8.68825	9.24793	6.71963	6.73364	6.03531	6.90799	6.63751	7.12295
mmu-miR-345-5p	2.53335	2.54269	1.4082	2.37211	1.43817	3.06154	2.15244	1.93151	1.71266	1.14216	2.34458	2.26175	1.491	1.28778
mmu-miR-345-3p	0	0	0.23157	0	0.650695	0	0	0	0	0.487868	0	0	0	0
mmu-miR-1906	0	0	0	0	0	0	0	0	0	0	0	0	0	0
mmu-miR-770-5p	0.924455	0	0.120426	0	0	0	0.446483	0	0.464259	0	0	0	0	0
mmu-miR-770-3p	0	0	0	0	0	0	0	0	0	0	0	0	0	0
mmu-miR-673-5p	0.924455	0.342728	0.521331	0	0.650695	0	1.29329	0.73996	0	0	0	0	0	0
mmu-miR-673-3p	0	0	0	0	0	0	0	0	0	0	0	0	0	0
mmu-miR-493-5p	0.676849	0	0	0	0	0	0	0	0	0	0	0	0	0
mmu-miR-493-3p	0	0	0	0	0	0	0	0	0	0	0	0	0	0
mmu-miR-3544-3p	2.10183	1.8803	1.14977	1.92016	2.47493	5.23814	3.40761	2.12123	0	0	0	0	0.331923	0
mmu-miR-337-5p	3.27506	1.22698	0.686515	0	1.09751	0	1.58252	0.851323	0	0.487868	0	0	0	0
mmu-miR-337-3p	7.50851	3.44912	3.92506	0	2.97069	3.06154	6.61242	5.7711	0.464259	0	1.2386	0	1.02486	0
mmu-miR-3544-5p	0.676849	0.342728	0	1.25842	0	2.56049	0.240445	0.73996	0	0	0	0	0	0
mmu-miR-540-5p	1.31997	0	0	0	0	0	0	0	0	0	0	0	0	0
mmu-miR-540-3p	4.3116	1.7712	2.46647	0	2.1439	0	3.54844	2.07609	0.464259	0	0	0.560193	0.331923	0
mmu-miR-665-5p	0	0	0	0	0	0	0	0	0	0	0	0	0	0
mmu-miR-665-3p	4.22188	3.48411	5.39243	1.25842	4.30797	0	7.2417	4.99213	0.464259	0	0.748333	0.560193	1.02486	2.41267
mmu-miR-3070a-3p	0.377759	0	0	0	0	0	0	0	0	0	0	0	0	0
mmu-miR-3070b-5p	0	0	0	0	0	0	0	0	0	0	0	0	0	0
mmu-miR-3070b-3p	0.377759	0	0	0	0.650695	0	0	0	0	0	0	0	0	0
mmu-miR-431-5p	4.05005	0.619465	1.7064	0	1.09751	0	2.80421	1.45541	0.814934	0	0	0	0	0
mmu-miR-431-3p	0.377759	0	0	0	0	0	0.240445	0	0	0	0	0	0	0
mmu-miR-433-5p	0	0	0.120426	0	0	0	0.240445	0	0	0	0	0	0	0
mmu-miR-433-3p	3.69743	0	1.03187	0	2.61573	0	2.21012	1.77081	0	0	0	0	0	0
mmu-miR-127-5p	0.924455	0.342728	1.58606	0	0	0	2.319	2.36592	0	0.487868	0	0	0	0
mmu-miR-127-3p	6.29507	2.66972	3.95776	0	3.63209	3.06154	4.49707	4.59613	0.814934	0.487868	1.2386	0.560193	1.84274	0
mmu-miR-434-5p	5.28592	0.851565	2.29793	0	2.1439	1.7864	3.69706	2.54224	0	0.851792	0	0	0.828689	1.28778
mmu-miR-434-3p	3.99694	0.851565	1.6273	1.25842	2.47493	0	3.13723	2.841	0.464259	0.487868	0	0.560193	1.35171	0
mmu-miR-432	0	0	0	0	0	0	0	0	0	0	0	0	0	0
mmu-miR-3071-3p	1.13572	1.98174	0.23157	3.22558	0.650695	1.7864	0.786954	0.181453	0	0	0	0	0	0
mmu-miR-136-5p	4.95104	1.5246	2.6775	0	1.09751	0	4.31187	2.81376	0.464259	0.487868	0.748333	0	1.35171	0
mmu-miR-3071-5p	0	0	0.120426	0	0	0	0.240445	0	0	0	0	0	0	0
mmu-miR-136-3p	0	0	0	0	0	0	0	0.181453	0	0	0	0	0	0
mmu-miR-341-5p	0	0	0	0	0	0	0	0	0	0	0	0	0	0
mmu-miR-341-3p	5.73015	0.619465	3.49475	0	6.26303	1.7864	4.72192	3.21872	0	0	0	0	0.828689	1.28778
mmu-miR-1188-5p	0.377759	0.342728	0	0	0	0	0.446483	0	0	0	0	0	0	0
mmu-miR-1188-3p	0.377759	0	0	0	0	0	0	0	0	0	0	0	0	0
mmu-miR-370-5p	0	0	0.521331	0	1.09751	0	0	0	0	0	0	0	0	0
mmu-miR-370-3p	3.82479	0.619465	3.44948	0	0.650695	0	2.91243	1.65279	0	0	0	0	0.331923	0
mmu-miR-882	0	0	0	0	0	0	0	0	0	0	0	0	0	0
mmu-miR-379-5p	7.04879	3.08887	8.13204	0	9.44358	4.36431	5.8061	5.36484	1.33253	2.43991	1.2386	0.560193	0.601583	2.41267
mmu-miR-379-3p	0.377759	0.342728	2.61737	1.25842	3.5642	0	0.931142	1.30701	0	0	0	0	0	0
mmu-miR-411-5p	1.63006	0.342728	3.32967	0	2.1439	1.7864	0.931142	0.487566	0.464259	0	0	0	0	0
mmu-miR-411-3p	3.85494	0.619465	4.1037	0	5.77011	2.56049	2.319	2.12123	0	0.487868	0	0	0	1.28778
mmu-miR-299a-5p	5.40281	2.47472	5.80561	0	7.05769	0	3.83178	3.69246	0.814934	0.851792	0	0.560193	0.331923	2.41267
mmu-miR-299b-3p	1.76323	0.342728	3.9415	0	3.33896	0	2.02965	1.30701	0	0	0	0	0.601583	0
mmu-miR-299b-5p	1.31997	0	0.762516	0	1.43817	0	0	0	0	0	0	0	0.331923	0
mmu-miR-299a-3p	0.377759	0	0.903469	0	0	0	0	0.181453	0	0	0	0	0	0
mmu-miR-380-5p	0	0	0.23157	0	0.650695	0	0	0	0	0	0	0	0	0
mmu-miR-380-3p	0	0	0	0	0	0	0	0	0	0	0	0	0	0
mmu-miR-1197-5p	0	0	0	0	0	0	0	0	0	0	0	0	0	0
mmu-miR-1197-3p	0	0	0	0	0	0	0	0	0	0	0	0	0	0
mmu-miR-323-5p	0	0	0	0	0	0	0	0	0	0	0	0	0	0
mmu-miR-323-3p	3.27506	0.851565	3.30447	0	3.9835	2.56049	1.96411	1.05117	0	0	0	0	0	0
mmu-miR-758-5p	0	0	0	0	0	0	0	0	0	0	0	0	0	0
mmu-miR-758-3p	0	0	0.43106	0	0	0	0	0	0	0	0	0	0	0
mmu-miR-329-5p	3.13461	0	3.54941	0	5.08982	0	1.89544	2.20749	0	0.487868	0	0	0	0
mmu-miR-329-3p	2.979	0	2.86156	0	4.73588	2.56049	1.29329	1.87991	0	0	0	0	0.331923	0
mmu-miR-494-5p	0.676849	0	0.33476	0	0	0	0.240445	0	0	0	0	0	0	0
mmu-miR-494-3p	7.40784	3.26016	8.56968	1.92016	8.15103	5.14133	6.43932	5.75329	1.71266	1.14216	0.748333	1.53499	2.79699	2.75832
mmu-miR-679-5p	0.377759	0	0.43106	0	0.650695	0	0	0	0	0	0	0	0	0
mmu-miR-679-3p	0.377759	0	0.834713	0	0.650695	0	0.240445	0.181453	0	0	0	0	0	0
mmu-miR-1193-5p	0	0	0	0	1.09751	0	0	0	0	0	0	0	0	0
mmu-miR-1193-3p	4.96493	2.0765	5.59829	1.25842	7.29084	1.7864	3.77558	3.58377	0.464259	0.487868	0.748333	0	1.35171	0
mmu-miR-666-5p	2.37588	0	1.58606	0	3.41802	0	0.446483	0.342613	0	0	0	0	0	0
mmu-miR-666-3p	5.93461	1.65316	7.07473	1.92016	8.74104	3.72767	4.96747	3.23934	0	0	0	0	0	1.95719
mmu-miR-543-5p	0.377759	0	0.686515	0	1.09751	0	0.446483	0	0	0	0	0	0	0
mmu-miR-543-3p	6.7165	2.84147	7.85664	0	8.6292	3.97244	5.792	4.65103	0.464259	0	0	0	0.331923	0
mmu-miR-495-5p	0.676849	0	0.23157	0	1.43817	0	0.240445	0	0	0	0	0	0	0
mmu-miR-495-3p	6.51405	2.54269	7.62624	0	8.46206	4.67216	5.64811	4.81112	0	0	0.748333	0.560193	1.35171	0
mmu-miR-667-5p	0	0	1.09202	0	0.650695	0	0.786954	0.487566	0	0	0	0	0	0
mmu-miR-667-3p	5.05861	1.5246	5.09459	1.25842	7.60987	0	3.73685	3.76537	0.464259	0.487868	0	0.560193	0.601583	0
mmu-miR-376c-5p	0	0	0.120426	0	0	0	0	0.181453	0	0	0	0	0	0
mmu-miR-376c-3p	4.97869	3.04267	7.79803	1.25842	7.90224	3.43271	4.40126	5.21152	1.33253	1.14216	0	0.962685	2.12531	0
mmu-miR-654-5p	0	0	0	0	0	0	0	0	0	0	0	0	0	0
mmu-miR-654-3p	0	0	0	0	0	0	0	0	0	0	0	0	0	0
mmu-miR-376b-5p	1.88515	0	1.09202	0	3.81847	0	0.240445	0	0	0	0	0	0	0
mmu-miR-376b-3p	8.40486	4.41816	10.5041	2.99307	10.973	5.14133	7.34348	7.20709	1.87076	1.93229	0	1.75375	3.40211	3.64757
mmu-miR-376a-5p	2.29019	0	2.61737	0	2.47493	1.7864	0.786954	1.05117	0	0	0	0	0	0
mmu-miR-376a-3p	4.24484	1.22698	6.5108	1.92016	6.74155	0	3.47975	3.35724	0	0.487868	0	0.560193	1.491	0
mmu-miR-300-5p	0	0	0.521331	0	1.09751	0	0	0	0	0	0	0	0	0
mmu-miR-300-3p	1.88515	0	2.48902	0	4.03456	0	1.06222	1.38312	0	0	0	0	0	0
mmu-miR-381-5p	0	0	0.606286	0	0	2.56049	0	0	0	0	0	0	0	0
mmu-miR-381-3p	2.53335	0	3.43793	0	3.33896	1.7864	1.18237	1.22667	0	0	0	0	0	0
mmu-miR-487b-5p	0	0	0	0	0	0	0	0	0	0	0	0	0	0
mmu-miR-487b-3p	4.10126	1.22698	4.1037	0	5.4697	0	2.51482	3.08839	0	0	0	0	0	0
mmu-miR-539-5p	4.07588	0.342728	3.75873	0	5.88587	0	1.66734	1.77081	0	0	0	0	0	0
mmu-miR-539-3p	0	0	0	0	0	0	0	0	0	0	0	0	0	0
mmu-miR-544-5p	0	0	0	0	0	0	0.240445	0	0	0	0	0	0	0
mmu-miR-544-3p	0.377759	0	0.33476	0	0	0	0	0	0	0	0	0	0	0
mmu-miR-382-5p	6.70826	3.04267	7.80983	0	7.32714	2.56049	5.56212	4.83164	0.464259	0.487868	0	1.27703	1.35171	1.28778
mmu-miR-382-3p	0	0	0	0	0	0	0	0	0	0	0	0	0	0
mmu-miR-134-5p	6.25605	1.7712	8.56604	1.25842	9.41255	1.7864	5.87012	4.55559	0.464259	0	0	0.560193	0.828689	1.28778
mmu-miR-134-3p	2.10183	1.05145	3.14323	0	3.49296	0	0.786954	1.38312	0	0	0	0	0	0
mmu-miR-668-5p	0	0	0	0	0	0	0	0	0	0	0	0	0	0
mmu-miR-668-3p	1.88515	0	0.903469	0	4.67281	0	0.626739	1.52424	0	0.487868	0	0	0.828689	0
mmu-miR-485-5p	0.377759	0.619465	3.40274	0	4.70469	0	1.29329	1.05117	0	0.851792	0	0	0.331923	0
mmu-miR-485-3p	5.92753	1.22698	7.31925	0	7.94291	3.06154	5.28183	3.86162	0	0	0	0.962685	0.828689	0
mmu-miR-453	0	0	0	0	0	0	0	0	0	0	0	0	0	0
mmu-miR-154-5p	2.53335	0	0.686515	0	5.1833	1.7864	2.76626	1.22667	0	0	0.748333	0	0.331923	0
mmu-miR-154-3p	5.91327	2.40339	8.12351	0	7.79526	3.97244	5.72432	4.47963	1.87076	0.487868	0	0	1.02486	1.28778
mmu-miR-496a-5p	0	0	0.120426	0	0.650695	0	0	0	0	0	0	0	0	0
mmu-miR-496a-3p	3.13461	0.619465	3.63277	0	4.6402	0	1.58252	2.24875	0	0	0	0	0	0
mmu-miR-377-5p	0	0	1.49987	0	1.94472	0	0.931142	0.619275	0	0	0	0	0	0
mmu-miR-377-3p	0	0	0.120426	0	0	0	0	0	0	0	0	0	0	0
mmu-miR-541-5p	9.25437	3.61617	9.72564	1.92016	10.4408	4.67216	6.09346	7.22271	1.09682	2.54311	0.748333	1.75375	3.66004	1.28778
mmu-miR-541-3p	1.13572	0	2.75397	0	2.744	0	1.18237	1.05117	0	0	0	0	0	0
mmu-miR-409-5p	4.05005	1.05145	4.08901	0	5.27109	0	1.82334	2.28887	0	0	0	0	0	0
mmu-miR-409-3p	8.55364	4.02545	8.76305	1.92016	9.60644	5.7126	6.47799	5.5578	1.71266	1.77156	1.2386	0	2.3615	0
mmu-miR-412-5p	0.377759	0	0	0	0	0	0	0	0	0	0	0	0	0
mmu-miR-412-3p	0	0	0.120426	0	0.650695	0	0	0	0	0	0	0	0	0
mmu-miR-369-5p	4.28969	0.851565	3.12895	0	6.11667	0	2.68722	2.9451	0	0	0.748333	0.560193	0	0
mmu-miR-369-3p	1.76323	0	1.81747	0	2.31889	0	0.446483	0.487566	0	0	0	0	0	0
mmu-miR-410-5p	0.377759	0	0	0	0	0	0	0	0	0	0	0	0	0
mmu-miR-410-3p	1.13572	0	3.00926	0	3.49296	1.7864	1.18237	1.14158	0	0	0	0	0	0
mmu-miR-3072-5p	0.676849	0	0.23157	0	0	0	0	0	0	0	0	0	0	0
mmu-miR-3072-3p	4.72478	2.40339	4.96386	1.92016	5.85779	1.7864	4.15916	3.63136	0.464259	0.851792	0	0	1.35171	1.95719
mmu-miR-1247-3p	0	0	0	0	0	0	0	0	0	0	0	0	0	0
mmu-miR-1247-5p	1.76323	2.47472	2.34813	3.8995	3.07194	0	1.06222	2.47427	2.89789	4.02592	2.52581	2.39786	1.84274	3.94629
mmu-miR-3073b-3p	0.676849	0	0	0	0	0	0	0	0	0	0	0	0	0
mmu-miR-3073a-5p	0	0	0.521331	0	0	0	0.240445	0.342613	0	0	0.748333	0	0.331923	0
mmu-miR-3073b-5p	0.676849	0	0	0	0	0	0	0.181453	0.464259	0.487868	0	0	0	0
mmu-miR-3073a-3p	0.377759	0	0.43106	1.25842	0	0	0	0.181453	0	0	0	0	0	0
mmu-miR-203-5p	0.377759	0.619465	1.03187	0	0	0	0	0.73996	0	0	0.748333	0.560193	0	1.28778
mmu-miR-203-3p	6.60114	7.41793	7.30343	7.05822	6.16331	4.80451	5.82929	5.30252	7.30868	7.68232	7.1539	7.19634	7.22139	7.07748
mmu-miR-6388	0	0	0	0	0	0	0	0	0	0	0	0	0	0
mmu-miR-153-5p	0	0	0	0	0	0	0	0	0	0	0	0	0	0
mmu-miR-153-3p	0	0	0	0	0	0	0	0	0	0	0	0	0	0
mmu-miR-466i-5p	5.49187	5.35596	2.34813	6.1701	7.83901	5.41421	2.15244	2.99446	5.2119	4.6975	1.89507	2.63671	4.57075	5.80162
mmu-miR-466i-3p	0	1.05145	0	0	0.650695	0	0	0.342613	0	0	0	0	0	0
mmu-miR-1896	0	0	0	0	0	0	0	0	0	0	0	0	0	0
mmu-miR-1983	0	0	0	0	0	0	0	0	0	0	0	0	0	0
mmu-miR-6368	0	0	0	0	0	0	0	0	0	0	0	0	0	0
mmu-miR-5124a	0	0	0	0	0	0	0	0	0	0	0	0	0	0
mmu-let-7d-3p	6.16269	6.50085	5.01136	7.04307	5.52431	6.9481	5.92283	2.36592	5.13606	5.12098	6.57742	5.49587	5.08124	5.46747
mmu-let-7d-5p	7.0158	9.81911	9.67799	10.0525	8.79201	10.3516	9.90719	5.38812	8.85008	8.86213	9.12184	7.85543	8.60759	8.96927
mmu-let-7f-1-3p	2.74139	2.84147	2.46647	3.42577	1.94472	2.56049	3.13723	2.47427	2.7429	2.8949	2.52581	2.26175	2.62616	3.64757
mmu-let-7f-5p	11.0295	11.4326	10.007	10.6192	11.0938	10.7404	10.1017	9.73776	11.0594	10.6808	10.4506	9.48958	10.5889	11.4275
mmu-let-7a-5p	7.75431	8.66787	6.9634	8.02222	7.78412	8.25145	8.09294	7.52838	7.95713	7.76471	7.78968	7.02298	7.1987	8.0875
mmu-miR-683	0	0	0	0	0	0	0	0	0	0	0	0	0	0
mmu-miR-874-3p	3.91343	4.75546	3.73063	6.70089	4.30797	0	3.10718	4.7333	3.28259	2.97091	4.37265	4.21376	3.13105	4.19364
mmu-miR-874-5p	0.676849	1.7712	1.20529	2.71574	0	1.7864	2.02965	0.619275	0.464259	0.851792	0.748333	0.560193	0.828689	1.28778
mmu-miR-6369	0	0	0	0	0	0	0	0	0	0	0	0	0	0
mmu-miR-7a-1-3p	4.37541	2.40339	5.15576	6.27758	4.67281	6.2189	4.55387	5.22192	5.24116	5.59931	5.3374	5.56979	5.49113	5.72506
mmu-miR-7a-5p	5.35085	6.32864	5.34068	6.3776	4.57271	4.92574	5.50565	4.28507	4.95369	4.2253	3.39478	4.17639	4.66203	3.47127
mmu-miR-713	0	0	0	0	0	0	0	0	0	0	0	0	0	0
mmu-miR-23b-5p	0	0.619465	0.33476	0	0	0	0.626739	0.181453	0	0	1.2386	0	0.331923	0
mmu-miR-23b-3p	11.7597	11.438	10.4603	11.4431	11.7101	12.2729	11.0353	11.0687	10.3805	11.2859	11.2187	11.5222	10.6972	11.567
mmu-miR-27b-5p	2.67532	2.40339	1.6273	3.75819	1.71356	0	1.96411	2.20749	1.53508	1.14216	1.2386	0.560193	1.02486	1.95719
mmu-miR-27b-3p	7.82076	6.63535	6.93904	6.84764	7.61408	8.99578	6.0066	7.39803	2.26186	7.6393	7.16077	7.15851	7.04892	6.96545
mmu-miR-3074-1-3p	0.924455	0.619465	0.33476	1.25842	1.71356	0	0.626739	0.487566	1.09682	1.14216	1.2386	1.27703	0	0
mmu-miR-24-1-5p	0	0	0.23157	0	0	0	0	0	0	0	0	0	0	0
mmu-miR-3074-5p	0.377759	0.342728	0.23157	0	0	0	0	0	0	0	0	0	0	0
mmu-miR-24-3p	11.5268	12.724	11.2047	12.5201	12.3556	12.9088	11.0162	12.1455	10.0027	11.6044	11.1727	10.4967	10.8584	11.3242
mmu-miR-466f	0	0.851565	0	0	0	0	0	0.181453	0	0	0	0	0	0
mmu-miR-692	0	0	0	0	0	0	0	0.181453	0	0	0	0	0	0
mmu-miR-682	0	0	0	0	0	0	0	0	0	0	0	0	0	0
mmu-miR-3961	0	0	0	0	0	0	0	0	0	0	0	0	0	0
mmu-miR-9-5p	0	0	0	0	0	0	0	0	0	0	0	0	0	0
mmu-miR-9-3p	0	0	0	0	0	0	0	0	0	0	0	0	0	0
mmu-miR-5624-5p	0	0	0	0	0	0	0	0	0	0	0	0	0	0
mmu-miR-5624-3p	0	0	0	0	0	0	0	0	0	0	0	0	0	0
mmu-miR-1940	0	0	0	0	0	0	0	0	0	0	0	0	0.331923	0
mmu-miR-582-5p	3.03276	7.41339	0.969097	5.9922	3.5642	6.88969	5.14063	3.25967	0	0	0.748333	0.560193	0.601583	1.28778
mmu-miR-582-3p	2.53335	5.96363	0.33476	4.70387	2.1439	6.39719	3.71709	2.02949	0.464259	0	0	0	0	0
mmu-miR-1904	0	0	0	0	0	0	0	0	0	0	0	0	0	0
mmu-miR-449c-5p	0	0.342728	0	0	0	0	0	0	0	0	0	0	0	0
mmu-miR-449c-3p	0	0	0	0	0	0	0	0	0	0	0	0	0	0
mmu-miR-449b	0	0	0	0	0	0	0	0	0	0	0	0	0	0
mmu-miR-449a-5p	0.377759	0.342728	0	0	0	0	0	0	0	0	0	0.560193	0	0
mmu-miR-449a-3p	0	0	0	0	0	0	0	0	0	0	0	0	0	0
mmu-miR-5124b	0	0	0	0	0	0	0	0	0	0	0	0	0	0
mmu-miR-3075-5p	0	0	0	0	0	0	0	0	0	0	0	0	0	0
mmu-miR-3075-3p	0	0	0.120426	0	0	0	0	0	0	0	0	0	0	0
mmu-miR-3076-5p	0	0	0	0	0	0	0	0	0	0	0	0	0	0
mmu-miR-3076-3p	0	0.342728	0.23157	0	0	0	0.240445	0.342613	0.464259	0	0.748333	0	0	0
mmu-miR-346-5p	0.676849	0	0.33476	0	0	0	0.240445	0.181453	1.53508	1.93229	2.13726	0.962685	1.35171	0
mmu-miR-346-3p	0	0	0	0	0	0	0	0	0	0	0	0	0	0
mmu-miR-327	0	0	0	0	0	0	0	0	0	0	0	0	0	0
mmu-miR-5131	0	0	0	0	0	0	0	0	0	0	0	0	0	0
mmu-miR-378c	6.74496	6.03026	6.86015	5.8251	4.76641	6.51779	6.42112	4.97993	5.45601	5.66942	6.90658	5.98083	5.72783	6.19133
mmu-miR-686	0	0	0	0	0	0	0	0	0	0	0	0	0	0
mmu-miR-208a-3p	0	0	0	0	0	0	0	0	0	0	0	0	0	0
mmu-miR-208a-5p	0	0	0	0	0	0	0	0	0	0	0	0	0	0
mmu-miR-208b-3p	0	0	0	0	0	0	0	0	0	0	0	0	0	0
mmu-miR-208b-5p	0	0	0	0	0	0	0	0	0	0	0	0	0	0
mmu-miR-3077-5p	0	0	0	0	0	0	0	0	0	0	0	0	0	0
mmu-miR-3077-3p	0	0.342728	0	0	0	0	0.240445	0	0	0	0	0	0	0
mmu-miR-719	0	0	0	0	0	0	0	0	0	0	0	0	0	0
mmu-miR-16-1-3p	0	2.32835	2.10706	1.25842	0.650695	0	1.89544	1.87991	1.53508	0.851792	0.748333	1.75375	0.601583	0
mmu-miR-16-5p	1.63006	3.67793	2.27216	2.71574	2.61573	1.7864	2.3705	2.40295	1.33253	1.93229	1.2386	1.75375	2.03713	2.75832
mmu-miR-15a-3p	1.99755	2.72927	2.42029	1.92016	1.09751	2.56049	2.91243	2.47427	1.53508	1.77156	2.52581	1.27703	1.19752	0
mmu-miR-15a-5p	2.10183	1.7712	1.98546	1.25842	1.71356	1.7864	2.3705	1.65279	3.44226	2.54311	1.60386	3.1029	2.3615	0
mmu-miR-1196-3p	0	0	0	0	0	0	0	0	0	0	0	0	0	0
mmu-miR-1196-5p	1.63006	1.65316	0.521331	0	0.650695	0	0.626739	0.954703	0.464259	0	0.748333	0	0	0
mmu-miR-598-5p	0	0	0	0	0	0	0	0	0	0	0	0	0	0
mmu-miR-598-3p	1.88515	2.47472	2.44357	2.37211	2.31889	3.43271	2.4683	2.69934	2.37175	1.77156	2.52581	2.11145	1.73475	1.28778
mmu-miR-124-5p	0	0	0	0	0	0	0	0	0	0	0	0	0	0
mmu-miR-124-3p	0	0	0.120426	0	0	0	0.446483	0	0	0	0	0	0	0
mmu-miR-3078-5p	0	0	0	0	0	0	0	0	0	0	0	0	0	0
mmu-miR-3078-3p	0	0	0	0	0	0	0	0	0	0	0	0	0	0
mmu-miR-6539	0	0.342728	0	0	0	0	0	0	0	0	0	0	0	0
mmu-miR-320-5p	0.377759	0.342728	0.521331	0	0.650695	0	0.446483	0.181453	0	0	0.748333	0	0	0
mmu-miR-320-3p	4.77296	7.08335	7.02738	6.14193	6.24146	7.82246	7.02377	4.81112	5.85652	5.23326	5.28805	5.95899	5.80329	3.2704
mmu-miR-687	0	0	0	0	0	0	0	0	0	0	0	0	0	0
mmu-miR-1971	0	0	0.120426	0	0	0	0	0	0	0	0	0	0	0
mmu-miR-759	0	0	0	0	0	0	0	0	0	0	0	0	0	0
mmu-miR-5130	0	0	0	0	0	0	0	0	0	0	0	0	0	0
mmu-miR-6390	0	0	0	0	0	0	0	0	0	0	0	0	0	0
mmu-miR-17-5p	8.65781	8.99422	8.66621	8.99996	8.29934	5.95974	9.00477	8.05657	6.98903	6.37649	5.87743	6.94179	5.61813	7.22378
mmu-miR-17-3p	5.12199	6.11643	4.15395	5.37078	5.99303	1.7864	4.00474	5.47763	3.44226	3.70831	3.39478	3.32407	3.43699	3.47127
mmu-miR-18a-5p	4.35445	5.42061	4.01326	4.85033	1.09751	3.72767	4.90771	3.75108	1.09682	0.487868	1.89507	0.962685	1.491	0
mmu-miR-18a-3p	2.10183	2.40339	1.54361	2.37211	1.43817	1.7864	2.09235	1.98133	0.814934	1.14216	0	1.27703	0	0
mmu-miR-19a-5p	0	0	0	0	0	0	0	0	0	0	0	0	0	0
mmu-miR-19a-3p	2.92317	4.47145	4.58392	3.42577	2.97069	1.7864	3.73685	2.91977	2.37175	2.07689	0	1.75375	2.28698	1.95719
mmu-miR-20a-5p	4.77296	5.44746	0.43106	5.16222	2.97069	4.36431	5.36671	4.75494	3.91126	1.14216	3.29837	3.5158	0	3.94629
mmu-miR-20a-3p	0	0	0	0	0	0	0	0	0	0	0	0	0	0
mmu-miR-19b-1-5p	2.37588	1.7712	2.59675	1.25842	2.86179	2.56049	2.84119	1.14158	0.814934	0.851792	2.34458	2.26175	2.03713	2.75832
mmu-miR-19b-3p	7.78987	8.05202	8.31196	7.71321	7.65545	7.85335	8.02124	7.30205	6.36835	6.80286	2.9632	6.98566	6.6818	6.4271
mmu-miR-92a-1-5p	3.62927	1.7712	2.16422	2.37211	2.86179	1.7864	2.42023	0	0.814934	1.59065	2.13726	0.560193	1.35171	0
mmu-miR-92a-3p	9.62081	10.0621	9.36825	10.4255	10.9268	10.2852	9.998	9.4201	9.65423	9.59385	8.82585	9.49907	9.43131	9.10387
mmu-miR-6239	0	0	0	0	0	0	0	0	0	0	0	0	0	0
mmu-miR-6241	0	0	0	0	0	0	0	0	0	0	0	0	0	0
mmu-miR-6391	0	0	0	0	0	0	0	0	0	0	0	0	0	0
mmu-miR-1898	0	0	0	0	0	0	0	0	0	0	0	0	0	0
mmu-miR-3964	0	0	0	0	0	0	0	0	0	0	0	0	0	0
mmu-miR-599	0	0	0	0	0	0	0	0	0	0	0	0	0	0
mmu-miR-875-3p	0	0	0	0	0	0	0	0	0	0	0	0	0	0
mmu-miR-875-5p	0	0	0	0	0	0	0	0	0	0	0	0	0	0
mmu-miR-1907	0	0	0	0	0	0	0	0	0	0	0	0	0	0
mmu-miR-28c	0.676849	0	0	0	0	0	0	0	0	0	0	0	0.331923	0
mmu-miR-30b-3p	0.676849	0.342728	1.54361	0	1.09751	0	1.39628	1.38312	1.71266	1.38376	0.748333	1.75375	1.73475	1.95719
mmu-miR-30b-5p	8.22316	8.79176	8.10903	7.9751	7.72705	9.41357	8.43816	7.87575	7.17485	7.78853	8.50526	8.18907	7.22887	8.2466
mmu-miR-30d-3p	0	0	0	0	0	0	0	0	0.464259	0	0.748333	1.27703	0	0
mmu-miR-30d-5p	9.07703	9.42234	8.47755	9.34082	7.77288	9.92699	8.93912	8.36939	7.71277	8.44229	8.29651	8.34457	8.0033	8.43264
mmu-miR-151-3p	5.58477	5.41155	4.7977	5.89428	5.73966	5.41421	4.70195	4.57194	4.68227	4.80523	4.81732	5.11633	4.29467	4.89872
mmu-miR-151-5p	7.80346	7.39971	7.45571	8.57405	8.94666	7.20918	2.26559	6.87613	6.00034	7.33939	7.67437	7.71589	7.81395	8.01699
mmu-miR-1942	0	0	0	0	0	0	0	0	0	0	0	0	0	0
mmu-miR-3079-3p	0.377759	0	0	0	0	0	0	0.487566	0	0	0	0	0	0
mmu-miR-3079-5p	0	0	0	0	0	0	0	0	0	0	0	0	0	0
mmu-miR-1943-3p	1.31997	1.05145	0.762516	2.37211	1.43817	1.7864	2.02965	0.851323	1.33253	0.487868	0	0	0.828689	1.28778
mmu-miR-1943-5p	0.377759	0	0	0	1.09751	0	0	0.619275	0	0	0	0	0	0
mmu-miR-5113	0	0	0	0	0	0	0	0	0	0.487868	0	0	0	0
mmu-miR-33-5p	0.377759	1.05145	1.6273	0	0	1.7864	1.4924	0.181453	0	0.487868	1.2386	0.962685	0.601583	0
mmu-miR-33-3p	3.48246	2.84147	3.46093	3.75819	3.49296	2.56049	3.57063	2.99446	1.33253	2.32875	3.57017	3.18046	2.68538	1.28778
mmu-miR-3080-3p	0	0	0	0	0	0	0	0	0	0	0	0	0	0
mmu-miR-3080-5p	0	0	0	0	0	0	0	0	0	0	0	0	0	0
mmu-miR-6392-5p	0	0	0	0	0	0	0	0	0	0	0	0	0	0
mmu-miR-6392-3p	0	0	0	0	0	0	0	0	0	0	0	0	0	0
mmu-miR-1249-3p	6.76495	6.6197	4.95174	7.74165	5.27109	6.51779	6.31338	5.95377	6.96293	6.33395	6.8735	5.8205	6.70345	7.19568
mmu-miR-1249-5p	0.676849	0	0.23157	0	0	0	0	0.181453	0	0	0	0	0.331923	0
mmu-let-7c-5p	7.76626	8.34517	5.50457	7.95095	7.70751	7.70881	8.03726	6.33531	7.79398	7.34654	7.76283	6.87337	6.93153	7.57955
mmu-let-7c-2-3p	4.24484	4.85239	3.61238	4.14633	4.17774	3.43271	4.44996	3.23934	5.32552	5.47431	4.7821	5.09646	5.57963	5.602
mmu-let-7b-5p	8.20132	8.91789	7.46143	8.70014	8.25965	9.16539	9.00426	6.76674	8.52239	8.12847	8.46696	7.59718	7.65638	8.32002
mmu-let-7b-3p	3.79399	4.26562	2.53308	5.21725	4.70469	4.36431	4.11454	3.11094	4.66078	4.82585	4.16963	4.17639	4.85492	5.15367
mmu-miR-6393	0	0	0	0	0	0	0	0	0	0	0	0	0	0
mmu-miR-1941-5p	0	0	0	0	0	0	0	0	0	0	0	0	0	0
mmu-miR-1941-3p	0	0.342728	0	0	0	0	0	0.851323	0	0	0	0	0	0
mmu-miR-688	0	0	0	0	0	0	0	0	0	0	0	0	0	0
mmu-miR-196a-2-3p	0	0	0	0	0	0	0	0	0	0	0	0	0	0
mmu-miR-615-5p	0	0	0	0	0	0	0	0	0	0	0	0	0	0
mmu-miR-615-3p	0	0	0	1.25842	0	0	0	1.82639	0	0.487868	0.748333	0	0.331923	0
mmu-miR-148b-5p	0.377759	0.342728	1.03187	0	0	0	0.931142	0	0.464259	0.487868	0	0	0.828689	0
mmu-miR-148b-3p	4.90854	4.28559	3.75873	4.54085	4.08388	3.97244	4.2718	3.46623	3.22518	2.7297	3.08379	3.83644	2.62616	3.80464
mmu-miR-6364	0	0	0	0	0	0	0	0	0	0	0	0	0	0
mmu-miR-1945	0	0	0	0	0	0	0	0	0	0	0	0	0	0
mmu-miR-193b-5p	3.03276	1.65316	1.45476	1.25842	2.61573	0	0.626739	1.77081	0	0.487868	0	0	0	0
mmu-miR-193b-3p	6.9334	6.15494	5.30935	6.05397	5.29223	5.64359	5.78252	5.98463	2.01324	2.20831	3.08379	1.75375	1.94321	3.2704
mmu-miR-365-1-5p	0.676849	0	0.23157	0	0	0	0.446483	0	0	0	0	0	0.331923	0
mmu-miR-6365	0	0	0	0	0	0	0	0	0	0	0	0	0	0
mmu-miR-484	8.85628	9.24434	7.69634	9.76918	9.4969	9.72884	8.92196	9.23996	7.86147	7.12325	7.99585	7.72239	7.74603	7.89124
mmu-miR-130b-3p	2.45676	4.11747	2.42029	5.16222	4.30797	5.03756	3.73685	4.83841	2.01324	1.38376	1.2386	1.94366	1.61801	0
mmu-miR-130b-5p	2.29019	3.76587	1.20529	3.22558	2.31889	0	2.09235	2.57506	0.814934	0.851792	0	1.27703	0	0
mmu-miR-301b-3p	0.377759	1.5246	0.43106	0	0	0	0.446483	0.181453	0	0	0	0	0	0
mmu-miR-301b-5p	0	0	0	0	0	0	0	0	0	0	0	0	0	0
mmu-miR-6366	0	0	0	0	0	0	0	0	0	0	0	0	0	0
mmu-miR-1306-3p	0	0	0.23157	0	0	0	0	0	0	0	0	0	0	0
mmu-miR-1306-5p	0	0	0	0	0	0	0	0	0	0	0	0	0	0
mmu-miR-185-3p	0.676849	1.05145	0.606286	1.25842	0	0	0.931142	0.73996	0	0	0	1.27703	0	1.95719
mmu-miR-185-5p	10.0745	9.20424	9.10436	9.74831	8.79572	9.92699	9.18459	8.69279	8.09971	8.81908	9.00261	8.53745	6.23351	9.19894
mmu-miR-1224-5p	0.377759	0	0	0	0	0	0	0	0	0	0	0	0	0
mmu-miR-1224-3p	0	0	0	0	0	0	0	0	0	0	0	0	0	0
mmu-miR-6362	0	0	0	0	0	0	0	0	0	0	0	0	0	0
mmu-miR-28a-5p	1.63006	1.38345	0.969097	1.25842	0.650695	3.72767	1.29329	1.58995	0	0.487868	2.34458	1.53499	0.331923	1.95719
mmu-miR-28a-3p	1.13572	1.05145	0.834713	2.37211	0	1.7864	0.786954	0	1.71266	0.487868	1.2386	0	0.331923	0
mmu-miR-690	0	0.342728	0.120426	0	0	0	0.240445	0	0	0	0	0	0	0
mmu-miR-1946a	0.377759	0	0	0	0	0	0	0.181453	0	0	0	0	0	0
mmu-miR-1947-5p	0	0	0	0	0	0	0	0	0	0	0	0	0	0
mmu-miR-1947-3p	0	0	0	0	0	0	0	0	0	0	0	0	0	0
mmu-miR-6540-3p	0	0	0	0	0	0	0	0	0	0	0	0	0	0
mmu-miR-6540-5p	0	0	0	0	0	0	0	0	0	0	0	0	0	0
mmu-miR-568	0	0	0	0	0	0	0	0	0	0	0	0	0	0
mmu-miR-3470b	0	0	0	0	0	0	0	0	0	0	0	0	0	0
mmu-miR-3081-3p	0	0	0	0	0	0	0	0	0	0	0	0	0	0
mmu-miR-3081-5p	0	0	0	0	0	0	0	0	0	0	0	0	0	0
mmu-miR-6363	0	0	0	0	0	0	0	0	0	0	0	0	0	0
mmu-miR-5118	0	0	0	0	0	0	0	0	0	0	0	0	0	0
mmu-miR-691	0	0	0	0	0	0	0	0	0	0	0	0	0	0
mmu-miR-99a-5p	9.61861	9.58228	9.62902	10.1512	10.0993	9.46947	9.31355	9.28993	10.4483	10.4673	10.5799	10.1682	10.1357	10.9088
mmu-miR-99a-3p	0.676849	1.38345	1.09202	0	0	2.56049	0.786954	1.14158	0.464259	2.20831	3.19507	0.962685	2.03713	0
mmu-let-7c-1-3p	1.63006	0	1.09202	0	1.09751	1.7864	0.626739	1.14158	2.01324	2.32875	0.748333	1.75375	2.03713	1.28778
mmu-miR-125b-5p	8.58208	8.86826	7.45141	9.35008	9.75371	8.61811	8.23605	7.77959	9.53527	7.93804	7.36496	9.00267	8.3241	9.4093
mmu-miR-125b-2-3p	0	0	0.43106	0	0	1.7864	0.446483	0.181453	0	0	1.2386	0.962685	0	0
mmu-miR-155-5p	1.48333	4.74107	1.7064	3.42577	3.5642	3.97244	2.26559	3.17657	0.464259	0.487868	0	0	1.02486	0
mmu-miR-155-3p	0	0	0	0	0	0	0	0	0	0	0	0	0	0
mmu-miR-6367	0	0	0	0	0	0	0	0	0	0	0	0	0	0
mmu-miR-802-5p	4.67494	4.94322	4.8201	5.67593	4.50189	5.41421	5.05665	3.27972	6.22928	4.84617	6.2567	4.09861	4.35062	5.46747
mmu-miR-802-3p	0.676849	0.619465	0.903469	0	1.43817	0	1.06222	0.181453	0.814934	0	1.2386	1.27703	0.331923	0
mmu-miR-99b-5p	4.96493	4.87893	3.05532	5.16222	6.10478	6.55585	4.8178	1.87991	4.08267	3.56852	3.48514	3.45468	2.74226	3.80464
mmu-miR-99b-3p	4.15073	3.29998	2.80877	4.35703	3.41802	5.03756	3.47975	3.82115	1.53508	1.38376	1.60386	1.27703	1.94321	1.95719
mmu-let-7e-5p	2.29019	5.82037	4.89377	5.37078	6.49038	7.16061	5.80141	5.15836	4.34767	4.45439	3.93328	2.84158	3.04323	3.47127
mmu-let-7e-3p	0.924455	0	0.43106	2.37211	1.71356	0	0.786954	1.05117	1.71266	1.38376	0.748333	1.75375	0.601583	1.28778
mmu-miR-125a-5p	10.346	9.8758	9.37186	10.7	11.4194	10.8593	10.0448	9.20008	9.54337	9.30267	8.18971	8.21003	7.85482	8.93569
mmu-miR-125a-3p	2.37588	0.619465	1.92059	0	2.86179	1.7864	1.06222	1.52424	0.464259	0.851792	1.89507	1.75375	0.828689	2.41267
mmu-miR-5125	0	0	0	0	0	0	0	0	0	0	0	0	0	0
mmu-miR-5134-3p	0	0	0	0	0	0	0	0	0	0	0	0	0	0
mmu-miR-5134-5p	0	0	0	0	0	0	0	0	0	0	0	0	0	0
mmu-miR-3082-3p	0	0	0.120426	0	0	0	0	0	0	0	0	0	0	0
mmu-miR-3082-5p	0	0	0.43106	0	0	0	0.240445	0.181453	0	0	0	0	0	0
mmu-miR-3083-3p	0	0	0	0	0	0	0	0	0	0	0	0	0	0
mmu-miR-3083-5p	0	0	0	0	0	0	0	0	0	0	0	0	0	0
mmu-miR-219-1-3p	0.377759	0.342728	0.33476	0	0	0	0	0	0.464259	0	0	0	0.331923	1.28778
mmu-miR-219-5p	1.48333	0	0.43106	0	0	0	0	0	0	0	0	0	0.331923	0
mmu-miR-1894-5p	0	0	0	0	0	0	0	0	0	0	0	0	0	0
mmu-miR-1894-3p	0	0	0	0	0	0	0	0	0	0	0	0	0	0
mmu-miR-877-3p	6.4314	6.11643	5.38042	7.07322	5.81462	5.7126	6.28682	5.03404	4.42619	4.34439	3.79879	3.25405	4.3688	4.30304
mmu-miR-877-5p	2.74139	3.17705	2.13592	3.22558	2.61573	1.7864	0.626739	1.77081	0.814934	0.487868	0.748333	0.962685	1.35171	0
mmu-miR-693-5p	0	0	0	0	0	0	0	0	0	0	0	0	0	0
mmu-miR-693-3p	0	0	0	0	0	0	0	0	0	0	0	0	0	0
mmu-miR-7b-5p	0	0	0.120426	0	0	0	0	0.181453	0	0	0	0	0	0
mmu-miR-7b-3p	0	0	0	0	0	0	0	0	0	0	0	0	0	0
mmu-miR-6420	0	0	0	0	0	0	0	0	0	0	0	0	0	0
mmu-miR-5709	0	0	0	0	0	0	0	0	0	0	0	0	0	0
mmu-miR-1195	0	0	0	0	0	0	0	0	0	0	0	0	0	0
mmu-miR-1893	0	0	0	0	0	0	0	0	0	0	0	0	0	0
mmu-miR-133a-3p	0	0	0	0	0	0	0	0.181453	0	0	0	0	0	0
mmu-miR-133a-5p	0	0	0	0	0	0	0	0	0	0	0	0	0	0
mmu-miR-1a-3p	0.377759	0	0.23157	0	0	0	0.446483	0.619275	3.98229	0.851792	0	0.560193	1.73475	0
mmu-miR-1b-5p	0	0.342728	0	0	0	0	0	0	0	0	0.748333	0.962685	0.331923	0
mmu-miR-1a-2-5p	0	0	0	0	0	0	0	0	0	0	0	0	0	0
mmu-miR-1b-3p	0	0	0	0	0	0	0	0	0	0	0	0	0	0
mmu-miR-1901	0	0	0	0	0	0	0	0	0	0	0	0	0	0
mmu-miR-1948-5p	0	0	0	0	0	0	0.446483	0.181453	0	1.14216	0	0	0	0
mmu-miR-1948-3p	0	0	0	0	0	0	0	0	0	0.487868	0	0	0	0
mmu-miR-6360	0	0	0	0	0	0	0	0	0	0	0	0	0	0
mmu-miR-187-3p	3.88448	2.84147	3.49475	1.25842	1.43817	1.7864	3.86807	0.619275	4.42619	4.31552	5.04234	4.6278	3.13105	4.49971
mmu-miR-187-5p	1.13572	0.619465	0.686515	0	0.650695	0	0.786954	0.342613	2.26186	1.93229	1.2386	1.94366	2.03713	1.28778
mmu-miR-6361	0	0	0	0	0	0	0	0	0	0	0	0	0	0
mmu-miR-1949	0	0	0	0	0	0	0	0	0	0.487868	0	0	0	0
mmu-miR-5097	0	0	0	0	0	0	0	0	0	0	0	0	0	0
mmu-miR-6355	0	0	0	0	0	0	0	0	0	0	0	0	0	0
mmu-miR-5107-5p	0	0.342728	0	0	0	0	0	0	0	0	0	0	0	0
mmu-miR-5107-3p	0.377759	2.32835	0.521331	1.25842	0.650695	0	0.240445	0.181453	0	0.487868	0	0	0	1.28778
mmu-miR-378a-3p	11.0838	10.1389	10.8792	10.2269	8.76958	10.4021	10.4808	9.26028	9.65762	9.84425	10.8202	10.1497	9.96101	10.5102
mmu-miR-378a-5p	10.3087	9.21534	9.8187	5.46474	8.30974	9.15922	9.20867	7.67372	9.44229	9.40897	9.81776	8.94828	9.11798	9.65866
mmu-miR-145a-3p	0.377759	0	0	0	0	0	0	0	0	0	0	0	0	0
mmu-miR-145a-5p	10.7139	9.62259	9.26568	11.0518	10.0072	9.86012	9.56222	10.1903	10.7443	11.0352	10.9294	10.5759	10.2841	11.0111
mmu-miR-143-3p	7.70756	7.39282	6.46177	7.9671	7.83542	8.75528	6.66493	6.66751	7.12471	7.40935	7.13309	7.02298	6.71771	6.0096
mmu-miR-143-5p	0	0	0.120426	0	0	0	0.446483	0.342613	0.464259	0.851792	0	0	0	0
mmu-miR-122-5p	14.7396	13.0331	15.2659	13.7108	12.5579	12.577	14.8109	13.3642	15.464	14.453	15.1729	15.0655	15.612	14.3759
mmu-miR-122-3p	9.44176	9.95082	8.67299	9.7988	10.2494	10.6749	9.87327	9.09085	10.3506	10.6666	10.0002	9.95856	10.5411	11.1226
mmu-miR-694	0	0	0	0	0	0	0	0	0	0	0	0	0	0
mmu-miR-6356	0	0	0	0	0	0	0	0	0	0	0	0	0	0
mmu-miR-145b	0.676849	0	0	0	0	0	0	0	0	0	0	0	0	0
mmu-miR-6357	0	0	0	0	0	0	0	0	0	0	0	0	0	0
mmu-miR-6358	0	0	0	0	0	0	0	0	0	0	0	0	0	0
mmu-miR-5127	0	0	0	0	0	0	0	0	0	0	0	0	0	0
mmu-miR-5112	0	0	0	0	0	0	0	0	0	0	0	0	0	0
mmu-miR-6359	0	0	0	0	0	0	0	0	0	0	0	0	0	0
mmu-miR-194-2-3p	1.31997	1.22698	3.05532	2.99307	1.71356	3.72767	3.2238	3.33825	3.67445	3.17751	4.46437	1.75375	2.12531	1.95719
mmu-miR-192-5p	14.2446	13.7527	14.2897	14.3268	13.9117	14.0364	14.3979	12.7323	14.0126	14.6835	14.5943	14.2648	14.2451	14.8708
mmu-miR-192-3p	4.84985	6.07685	4.4976	5.50952	6.10478	6.62909	5.52282	4.90446	6.34832	6.93683	6.40296	6.75161	6.13605	6.40273
mmu-miR-5046	0	0	0	0	0	0	0	0	0	0	0	0	0	0
mmu-miR-5136	0	0	0	0	0	0	0	0	0	0	0	0	0	0
mmu-miR-496b	0	0	0	0	0	0	0	0	0	0	0	0	0	0
mmu-miR-204-5p	0.924455	1.05145	0.23157	0	0.650695	0	0.626739	0	2.65867	0	0	0	0.331923	0
mmu-miR-204-3p	0	0	0	0	0	0	0	0	0	0	0	0	0	0
mmu-miR-1192	0	0	0	0	0	0	0	0	0	0	0	0	0	0
mmu-miR-3084-3p	0.676849	0.342728	0	0	0.650695	0	1.06222	0.342613	0	0	1.2386	0.560193	0	0
mmu-miR-3084-5p	0.377759	0.851565	0.43106	0	1.43817	1.7864	0.446483	0.181453	0	0.487868	0	0	0	1.95719
mmu-miR-101b-5p	0.676849	0	0	0	0	0	0.446483	0	0	1.14216	0	0	0.331923	0
mmu-miR-101b-3p	2.60608	2.72927	2.24592	2.37211	1.71356	1.7864	1.89544	2.12123	3.44226	3.46718	2.34458	3.63078	3.77355	1.95719
mmu-miR-3970	0	0	0	0	0	0	0	0	0	0	0	0	0	0
mmu-miR-107-3p	7.86773	7.09471	8.57726	7.78783	6.66258	7.9707	7.76754	6.80528	8.69486	8.74795	9.66061	8.57742	8.43286	9.07331
mmu-miR-107-5p	2.29019	2.84147	2.75397	2.37211	1.09751	2.56049	2.76626	0.851323	3.1654	2.20831	3.29837	0.962685	2.12531	1.28778
mmu-miR-1950	0	0	0	0	0	0	0	0	0	0	0	0	0	0
mmu-miR-3085-3p	0	0	0	0	0	0	0	0	0	0	0	0	0	0
mmu-miR-3085-5p	0	0	0	0	0	0	0	0	0	0	0	0	0	0
mmu-miR-5114	0	1.22698	1.09202	0	0	0	0.626739	0.851323	0	0	0	0	0	0
mmu-miR-6405	0	0	0	0	0	0	0	0	0	0	0	0	0	0
mmu-miR-146b-5p	0.676849	2.32835	0.903469	3.42577	4.6402	2.56049	1.18237	2.63854	0.464259	0	0.748333	0	0.601583	1.28778
mmu-miR-146b-3p	0.676849	0	0	0	2.1439	0	0	0.851323	0	0	0	0	0	0
mmu-miR-6407	0	0	0	0	0	0	0	0	0	0	0	0	0	0
mmu-miR-5623-5p	0	0	0	0	0	0	0	0	0	0	0	0	0	0
mmu-miR-5623-3p	0	0	0	0	0	0	0	0	0.464259	0	0	0	0	0
mmu-miR-3086-3p	0	0.342728	0	0	0	0	0	0	0	0	0	0	0	0
mmu-miR-3086-5p	0	0	0	0	0	0	0	0	0	0	0	0	0	0
mmu-miR-466m-5p	0.676849	0	0.23157	0	0	0	0	0.487566	0	0	0	0	0	0
mmu-miR-466m-3p	0	1.22698	0	1.92016	0	0	0	0.851323	0	0.487868	0.748333	0.560193	0	0
mmu-miR-466f-5p	0	0	0	0	0	0	0	0	0	0	0	0	0	0
mmu-miR-466f-3p	0	0.851565	0	1.25842	1.09751	0	0.626739	0.342613	0	0.487868	0	0	0.331923	1.28778
mmu-miR-669f-5p	0	0.619465	0	0	0	1.7864	0	0.342613	0	0	0	0.560193	0	0
mmu-miR-669f-3p	0	0	0	0	0	0	0	0.342613	0.464259	0	0	0	0.331923	0
mmu-miR-669e-5p	0	0.619465	0	1.25842	0	0	0.626739	0	0	0	0	0	0	0
mmu-miR-669e-3p	0	0.342728	0	0	0	0	0	0.342613	0	0	0	0	0	0
mmu-miR-669b-5p	0.377759	1.98174	0.606286	1.92016	0	2.56049	1.06222	1.22667	0.464259	0.851792	0	0.560193	0.331923	0
mmu-miR-669b-3p	0	0	0	0	0	0	0	0	0	0	0	0	0	0
mmu-miR-669d-5p	0.377759	0	0.23157	0	0	0	0	0	0	0	0	0	0	0
mmu-miR-669d-3p	0	0	0	0	0	0	0	0	0	0	0	0	0	0
mmu-miR-669l-5p	0	1.22698	0.43106	0	0	1.7864	0.626739	0.342613	0	0.487868	0	0	0	0
mmu-miR-669l-3p	0	0	0	0	0	0	0	0	0	0	0	0	0	0
mmu-miR-669d-2-3p	0	0	0	0	0	0	0	0	0	0	0	0	0	0
mmu-miR-297a-5p	0.676849	0	0.23157	1.92016	0	0	0	0.342613	0	0	0	0	0.331923	0
mmu-miR-466o-5p	0	0	0	0	0	0	0	0	0	0	0	0	0	0
mmu-miR-466o-3p	0	0	0	0	0	0	0	0	0	0	0	0	0	0
mmu-miR-467c-5p	0	0	0	0	0	0	0	0	0	0	0	0	0	0
mmu-miR-467c-3p	0.676849	0.342728	0.23157	1.25842	0.650695	0	0	0.487566	0	0	0	0	0.331923	0
mmu-miR-669a-3-3p	0	0	0	0	0	0	0	0	0	0	0	0	0	0
mmu-miR-669k-5p	0	0	0	0	0	0	0	0	0	0	0	0	0	0
mmu-miR-669k-3p	0	0	0	0	0	0	0	0	0	0	0	0	0	0
mmu-miR-467a-5p	0	0	0.120426	0	0	0	0.240445	0	0	0	0	0	0	0
mmu-miR-467a-3p	0	0.342728	0	0	0	0	0	0.619275	0	0	0	0	0	0
mmu-miR-669g	0	0	0	0	0	0	0	0	0	0	0	0	0	0
mmu-miR-669j	0	0	0	0	0	0	0	0	0	0	0	0	0	0
mmu-miR-466e-5p	0	0	0	0	0	0	0	0	0	0	0	0	0	0
mmu-miR-466e-3p	0	0	0	0	0	0	0	0.181453	0	0	0	0	0	0
mmu-miR-467b-5p	0	0	0	0	0	0	0	0	0	0	0	0	0	0
mmu-miR-467b-3p	0	0	0	0	0	0	0	0.181453	0	0	0	0	0	0
mmu-miR-466c-5p	0	0	0	0	0	0	0	0.487566	0	0	0	0	0	0
mmu-miR-669p-5p	1.48333	2.16542	0.23157	1.25842	1.43817	1.7864	0.240445	1.58995	0	0	0	0.560193	0	0
mmu-miR-669p-3p	0	0	0	0	0	0	0	0	0	0	0	0	0	0
mmu-miR-467e-5p	0	0.851565	0.43106	1.25842	0	1.7864	0.240445	0.619275	0.464259	0.487868	0	0	0.331923	0
mmu-miR-467e-3p	0	0.342728	0	0	0	0	0	0.181453	0	0	0	0	0	0
mmu-miR-466p-5p	0	0	0	0	0	0	0	0	0	0	0	0	0	0
mmu-miR-466p-3p	0.377759	0.342728	0.120426	1.92016	0	0	0	0	0	0	0	0	0	0
mmu-miR-467d-5p	0	0	0	0	0	0	0	0	0	0	0	0	0	0
mmu-miR-467d-3p	2.92317	3.37648	1.49987	4.98328	3.69693	4.18164	2.319	3.98885	1.87076	2.54311	1.2386	0.962685	2.49989	3.47127
mmu-miR-466a-5p	0	0	0	0	0	0	0	0	0	0	0	0	0	0
mmu-miR-297c-5p	0	0	0	0	0	0	0	0	0	0	0	0	0	0
mmu-miR-297c-3p	0	0.851565	0	0	0	0	0	0	0	0	0	0	0	0
mmu-miR-669c-5p	0	1.05145	0.23157	0	0	2.56049	0	1.38312	0.814934	0	0	0	0.331923	0
mmu-miR-669c-3p	0	0	0	0	0	0	0	0	0	0	0	0	0	0
mmu-miR-297b-5p	0	0	0	0	0	0	0	0	0	0	0	0	0	0
mmu-miR-466d-5p	0	0	0	0	0	0	0	0	0	0	0	0	0	0
mmu-miR-466d-3p	0.676849	2.54269	0.33476	2.37211	1.43817	0	0	1.65279	0.814934	0.851792	0.748333	0	0.601583	0
mmu-miR-669m-3p	0	0	0	0	0	0	0	0	0	0	0	0	0	0
mmu-miR-466n-5p	0	0	0	0	0	0	0	0	0	0	0	0	0	0
mmu-miR-466n-3p	0	0	0	0	0	0	0	0	0	0	0	0	0	0
mmu-miR-669o-5p	0	0	0	0	0	0	0	0	0	0	0	0	0	0
mmu-miR-669o-3p	0.924455	1.65316	0.23157	0	1.09751	0	0.931142	1.45541	0	0	0	0.560193	0.331923	0
mmu-miR-466g	0	0.619465	0	1.92016	0.650695	0	0	0.342613	0	0	0	0	0	0
mmu-miR-466h-5p	0.377759	1.7712	0.23157	1.25842	0	1.7864	0.240445	0.954703	0.464259	0	0	0	0	0
mmu-miR-466h-3p	1.88515	3.64738	1.03187	4.54085	1.94472	2.56049	1.96411	3.4308	0.814934	2.20831	2.83161	1.94366	2.03713	3.03696
mmu-miR-466l-5p	0	0	0	0	0	0	0	0	0	0	0	0	0	0
mmu-miR-466l-3p	0	0	0	0	0	0	0	0	0	0	0	0	0	0
mmu-miR-669i	0	0	0	0	0	0	0	0	0	0	0	0	0	0
mmu-miR-669h-5p	0	0	0	0	0	0	0	0	0	0	0	0	0	0
mmu-miR-669h-3p	0	0	0	0	0	0	0	0	0	0	0	0	0	0
mmu-miR-511-5p	0	0.342728	0	0	0	0	0	0	0	0	0	0	0.331923	0
mmu-miR-511-3p	1.31997	1.8803	2.27216	1.92016	0	0	1.29329	2.54224	2.47387	1.59065	2.34458	2.26175	1.35171	1.28778
mmu-miR-6419	0	0	0	0	0	0	0	0	0	0	0	0	0	0
mmu-miR-3967	0	0	0	0	0	0	0	0	0	0	0	0	0	0
mmu-miR-3087-5p	0	0	0	0	0	0	0	0	0	0	0	0	0	0
mmu-miR-3087-3p	0	0	0	0	0	0	0	0	0	0	0	0	0	0
mmu-miR-126-5p	11.2215	11.1429	10.6583	10.6595	10.8818	11.2646	10.4722	9.9036	10.2277	10.5982	10.5902	10.2435	10.3251	10.965
mmu-miR-126-3p	8.50216	9.03092	3.97384	5.86011	8.41466	8.22807	7.70246	7.54089	7.61838	7.20027	4.50813	7.89047	7.11771	2.75832
mmu-miR-3088-5p	0	0	0	0	0	0	0	0	0	0	0	0	0	0
mmu-miR-3088-3p	0	0	0	0	0	0	0	0	0	0	0	0	0	0
mmu-miR-133c	0	0	0	0	0	0	0	0	0	0	0	0	0	0
mmu-miR-219-2-3p	0	0	0	0	0	0	0	0	0	0	0	0	0	0
mmu-miR-3089-5p	0	0	0	0	0	0	0	0	0	0	0	0	0	0
mmu-miR-3089-3p	0	0	0	0	0	0	0	0	0	0	0	0	0	0
mmu-miR-199b-5p	5.77816	5.39326	4.28213	6.02342	6.67068	7.80676	5.37934	7.11664	4.50066	5.56293	6.05019	5.73312	4.60182	5.09403
mmu-miR-199b-3p	6.30603	4.81165	3.73063	6.40156	7.47773	4.52644	4.97581	6.26916	5.79866	6.1001	5.18397	5.83256	5.47443	4.82726
mmu-miR-1954	0	0	0.120426	0	0	0	0.446483	0	0	0	0	0.560193	0	0
mmu-miR-2861	0	0	0	0	0	0	0	0	0	0	0	0	0	0
mmu-miR-3960	0	0	0	0	0	0	0	0	0	0	0	0	0	0
mmu-miR-5128	0.377759	0	0	0	0	0	0	0	0	0	0	0	0	0
mmu-miR-181a-2-3p	0	0	0	0	0	0	0	0	0	0	0	0	0	0
mmu-miR-181b-2-3p	0	0	0	0	0	0	0	0.181453	0	0.487868	0	0	0.331923	0
mmu-miR-6336	0	0	0	0	0	0	0	0	0	0	0	0	0	0
mmu-miR-5129-3p	0	0.342728	0	0	0	0	0	0	0	0	0	0	0	0
mmu-miR-5129-5p	0	0.342728	0	0	0	0	0	0	0	0	0	0	0	0
mmu-miR-195b	0	0	0	0	0	0	0	0	0	0	0	0	0	0
mmu-miR-6337	0	0	0	0	0	0	0	0	0	0	0	0	0	0
mmu-miR-6335	0	0	0	0	0	0	0	0	0	0	0	0	0	0
mmu-miR-5115	0	0	0	0	0	0	0	0	0	0	0	0	0	0
mmu-miR-10b-5p	0	0.851565	0.23157	0	0	1.7864	0	0.181453	0.814934	0	0	0	0	0
mmu-miR-10b-3p	0	0	0	0	0	0	0	0	0	0	0	0	0	0
mmu-miR-684	0	0	0	0	0	0	0	0	0	0	0	0	0	0
mmu-miR-130a-3p	8.16115	9.21924	10.019	8.47026	9.32936	7.11034	9.62454	8.63608	8.48008	8.55771	7.992	9.14247	7.32511	8.8882
mmu-miR-130a-5p	4.47586	5.62256	5.48227	6.02342	4.6402	3.72767	4.94216	3.91387	4.70344	3.51874	4.70899	4.28571	3.746	4.40472
mmu-miR-1955-5p	0	0	0	0	0	0	0	0	0	0	0	0	0	0
mmu-miR-1955-3p	1.63006	2.24918	0.686515	0	0.650695	2.56049	1.18237	0.73996	0.814934	1.38376	0.748333	0	1.02486	0
mmu-miR-129-2-3p	2.19908	2.54269	0.23157	2.71574	2.31889	3.43271	0.240445	2.54224	0.814934	0	0	0	0.601583	0
mmu-miR-129-5p	0.924455	0	0.23157	0	1.94472	1.7864	0	0.181453	0	0	0	0	0	0
mmu-miR-670-3p	0	0	0	0	0	0	0	0	0	0	0	0	0	0
mmu-miR-670-5p	0	0	0	0	0	0	0	0	0	0	0	0	0	0
mmu-miR-1902	0	0	0	0	0	0	0	0	0	0	0	0	0	0
mmu-miR-1951	0	0	0	0	0	0	0	0	0	0	0	0	0	0
mmu-miR-674-5p	2.86508	2.0765	2.59675	1.25842	3.25533	3.72767	2.42023	3.83477	2.26186	2.32875	3.08379	2.39786	2.49989	1.28778
mmu-miR-674-3p	4.05005	4.83894	2.24592	4.25552	5.06547	4.92574	3.63523	4.18232	2.37175	3.35819	2.52581	2.84158	3.2535	3.47127
mmu-miR-147-5p	0	0	0	0	0	0	0	0	0	0	0	0	0	0
mmu-miR-147-3p	0	2.0765	0	1.92016	3.25533	4.52644	0	3.35724	0	0	0	0	0	0
mmu-miR-6339	0	0	0	0	0	0	0	0	0	0	0	0	0	0
mmu-miR-103-2-5p	1.76323	2.47472	1.31031	0	0.650695	2.56049	0.446483	0.851323	0.464259	0.851792	0.748333	1.27703	0.331923	0
mmu-miR-3090-5p	0	0	0	0	0	0	0	0	0	0	0	0	0	0
mmu-miR-3090-3p	2.19908	0.619465	1.25876	1.25842	0	1.7864	1.39628	1.52424	1.53508	1.59065	1.60386	1.53499	1.73475	1.95719
mmu-miR-1952	0	0	0	0	0	0	0	0	0	0	0	0	0	0
mmu-miR-1953	0	0.342728	0	0	0	0	0	0	0	0	0	0.560193	0	0
mmu-miR-5622-5p	0	0	0	0	0	0	0	0	0	0	0	0	0	0
mmu-miR-5622-3p	0	0	0	0	0	0	0	0	0	0	0	0	0	0
mmu-miR-695	0	0	0	0	0	0	0	0	0	0	0	0	0	0
mmu-miR-499-5p	0	0	0	0	0	0	0	0	0	0	0	0	0	0
mmu-miR-499-3p	0	0	0	0	0	0	0	0	0	0	0	0	0	0
mmu-miR-3474	0.676849	0.851565	0	1.25842	0	0	0.446483	0.487566	0.464259	0.487868	0	0	0	0
mmu-miR-6340	0	0	0	0	0	0	0	0	0	0	0	0	0	0
mmu-miR-296-3p	1.48333	0.619465	0	1.25842	0	0	0.446483	0.342613	0	0	0	1.27703	0	0
mmu-miR-296-5p	5.51093	4.16137	1.09202	5.16222	4.73588	5.14133	3.97176	3.88798	2.26186	1.59065	1.89507	2.11145	2.43235	2.75832
mmu-miR-298-3p	0	0	0	0	0	0	0	0	0	0	0	0	0	0
mmu-miR-298-5p	2.29019	1.7712	0	0	0.650695	0	0.446483	0.73996	0	0	0	0	0	0
mmu-miR-3091-5p	0.676849	0	0.33476	0	0	0	0.240445	0.181453	0	0	0	0	0	0
mmu-miR-3091-3p	0	0	0	0	0	0	0	0	0	0	0	0	0	0
mmu-miR-1a-1-5p	0	0	0	0	0	0	0	0	0	0	0	0	0	0
mmu-miR-3092-3p	0.377759	0	0	0	0	0	0	0	0	0	0	0	0	0
mmu-miR-3092-5p	0	0	0	0	0	0	0	0	0	0	0	0	0	0
mmu-miR-466q	0	0	0	0	0	0	0	0	0	0	0	0	0	0
mmu-miR-551b-5p	0	0	0	0	0	0	0	0	0	0	0	0	0	0
mmu-miR-551b-3p	1.13572	0	0.33476	0	0	0	0.446483	0.342613	2.26186	2.43991	3.19507	2.11145	2.49989	1.95719
mmu-miR-21b	0	0	0	0	0	0	0	0	0	0	0	0	0	0
mmu-miR-1897-5p	0	0	0	0	0	0	0	0	0	0	0	0	0	0
mmu-miR-1897-3p	0	0	0	0	0	0	0	0	0	0	0	0	0	0
mmu-miR-6378	0	0	0	0	0	0	0	0	0	0	0	0	0	0
mmu-miR-6379	0	0	0	0	0	0	0	0	0	0	0	0	0	0
mmu-miR-6377	0	0	0	0	0	0	0	0	0	0	0	0	0	0
mmu-miR-15b-5p	5.26361	6.55122	2.39664	7.21516	5.48813	4.80451	5.5285	5.4019	4.11463	3.70831	4.5506	3.45468	3.40211	4.82726
mmu-miR-15b-3p	3.48246	5.90674	4.22283	5.75244	3.25533	3.72767	4.14444	4.55559	3.67445	2.8949	3.29837	2.26175	3.36637	1.95719
mmu-miR-16-2-3p	0	2.16542	0	0	0	1.7864	0.240445	0	0	0	0	0	0	0
mmu-miR-466k	0	0	0	0	0	0	0	0	0	0	0	0	0	0
mmu-miR-3093-5p	0	0	0	0	0	0	0	0	0	0	0	0	0	0
mmu-miR-3093-3p	0	0	0	0	0	0	0	0	0	0	0	0	0	0
mmu-miR-1905	0	0	0	0	0	0	0	0	0	0	0	0	0	0
mmu-miR-92b-3p	1.13572	0.851565	0.43106	1.25842	2.31889	1.7864	1.29329	1.30701	1.71266	0.851792	0	0	0.331923	0
mmu-miR-92b-5p	0.377759	0	0	0	0.650695	0	0	0	0	0	0	0	0	0
mmu-miR-190b-5p	0.377759	0	0	0	0	0	0	0	0.464259	0	0	0	0	0
mmu-miR-190b-3p	0	0	0	0	0	0	0	0	0	0	0	0	0	0
mmu-miR-669n	0	0	0	0	0	0	0	0	0	0	0	0	0	0
mmu-miR-137-5p	0	0	0	0	0	0	0	0	0	0	0	0	0	0
mmu-miR-137-3p	1.31997	1.65316	1.45476	2.71574	0	0	1.89544	0.954703	0	1.14216	1.2386	0.560193	1.19752	0
mmu-miR-760-3p	0.377759	0.619465	0.23157	0	0	0	0.446483	0.619275	0	0	0	0	0	0
mmu-miR-760-5p	0	0	0	0	0	0	0	0	0	0	0	0	0	0
mmu-miR-302b-5p	0	0	0	0	0	0	0	0	0	0	0	0	0	0
mmu-miR-302b-3p	0	0	0	0	0	0	0	0	0	0	0	0	0	0
mmu-miR-302c-5p	0	0	0	0	0	0	0	0	0	0	0	0	0	0
mmu-miR-302c-3p	0	0	0	0	0	0	0	0	0	0	0	0	0	0
mmu-miR-302a-5p	0	0	0	0	0	0	0	0	0	0	0	0	0	0
mmu-miR-302a-3p	0	0	0	0	0	0	0	0	0	0	0	0	0	0
mmu-miR-302d-5p	0	0	0	0	0	0	0	0	0	0	0	0	0	0
mmu-miR-302d-3p	0	0	0	0	0	0	0	0	0	0	0	0	0	0
mmu-miR-367-5p	0	0	0	0	0	0	0	0	0	0	0	0	0	0
mmu-miR-367-3p	0	0	0	0	0	0	0	0	0	0	0	0	0	0
mmu-miR-1895	0	0	0	0	0	0	0	0	0	0	0	0	0	0
mmu-miR-6380	0	0	0	0	0	0	0	0	0	0	0	0	0	0
mmu-miR-1956	0	0.342728	0.120426	1.25842	1.43817	3.06154	0	0.851323	0	0	0	0	0	0
mmu-let-7j	0	0	0	0	0	0	0	0	0	0	0	0	0	0
mmu-miR-6381	0	0	0	0	0	0	0	0	0	0	0	0	0	0
mmu-miR-3963	0	0.619465	0	0	0	0	0.240445	0	0	0	0	0	0	0
mmu-miR-186-5p	3.13461	2.32835	2.29793	2.99307	2.31889	3.72767	2.15244	2.165	1.53508	1.38376	1.89507	1.27703	1.491	1.95719
mmu-miR-186-3p	1.31997	1.65316	1.45476	0	0	2.56049	1.66734	0.619275	1.09682	0.851792	0	0	0.601583	1.28778
mmu-miR-3471	0	0	0	0	0	0	0	0	0	0	0	0	0	0
mmu-miR-6400	0	0	0	0	0	0	0	0	0	0	0	0	0	0
mmu-miR-876-3p	0	0	0	0	0	0	0	0	0	0	0	0	0	0
mmu-miR-876-5p	0	0	0	0	0	0	0	0	0	0	0	0	0	0
mmu-miR-873b	0	0	0	0	0	0	0	0	0	0	0	0	0	0
mmu-miR-873a-3p	0	0	0	0	0	0	0	0	0	0	0	0	0	0
mmu-miR-873a-5p	0	0	0	0	0	0	0	0	0	0	0.748333	0	0	0
mmu-miR-207	0	0	0	0	0	0	0	0	0	0	0	0	0	0
mmu-miR-5123	0	0	0	0	0	0	0	0	0	0	0	0	0	0
mmu-miR-3094-5p	0	0	0	0	0	0	0	0	0	0	0	0	0	0
mmu-miR-3094-3p	0	0	0	0	0	0	0	0	0.464259	0	0	0	0	0
mmu-miR-5106	0	0	0	0	0	0	0	0	0	0	0	0	0	0
mmu-miR-5120	0	0	0	0	0	0	0	0	0	0	0	0	0	0
mmu-miR-1958	0	0	0	0	0	0	0	0	0	0	0	0	0	0
mmu-miR-32-3p	0	0	0	0	0	0	0	0.181453	0.464259	0	0	0	0	0
mmu-miR-32-5p	0	0	0.120426	0	0	0	0.240445	0.181453	0	0.487868	0	0	0	0
mmu-miR-3095-3p	0	0	0	0	0	0	0	0.181453	0	0	0	0	0	0
mmu-miR-3095-5p	0	0	0	0	0	0	0	0	0	0	0	0	0	0
mmu-miR-455-5p	0	0.619465	1.7064	0	1.43817	0	0.240445	0.181453	1.87076	1.14216	2.68679	1.75375	1.491	1.28778
mmu-miR-455-3p	4.72478	3.17705	6.70147	5.3214	6.87362	5.95974	4.17373	4.30477	7.27725	8.22476	8.078	7.92186	7.76674	8.63452
mmu-miR-491-5p	0	0.619465	0.23157	0	0	1.7864	0	0.181453	0.464259	0	0	0	0	0
mmu-miR-491-3p	0.377759	0	0	0	0	0	0.240445	0	0	0	0	0	0	0
mmu-miR-31-3p	2.45676	3.55165	1.58606	1.25842	6.35631	1.7864	1.18237	1.05117	3.67445	4.16185	4.59186	4.41968	4.31356	4.30304
mmu-miR-31-5p	5.12199	7.25272	6.84603	0	10.2027	6.06905	4.03697	4.90446	9.21327	7.04188	8.39011	9.23625	7.63776	6.6297
mmu-miR-6402	0	0	0	0	0	0	0	0	0	0	0	0	0	0
mmu-miR-872-5p	2.979	3.44912	2.29793	2.71574	2.61573	3.43271	2.55989	2.47427	2.26186	2.8949	2.9632	1.27703	2.62616	2.75832
mmu-miR-872-3p	4.53293	4.43615	4.1888	3.8995	3.69693	4.80451	4.25819	3.88798	2.82247	4.48063	4.27471	4.09861	3.97685	4.58883
mmu-miR-101a-3p	2.10183	2.0765	2.6775	1.25842	2.1439	1.7864	1.06222	1.22667	2.1429	2.20831	1.2386	2.39786	2.28698	1.28778
mmu-miR-101a-5p	0	0	0.606286	0	0	0	0.786954	0.487566	0.814934	0	1.89507	1.53499	0.331923	0
mmu-miR-6397	0.377759	0	0	0	0	0	0	0	0	0	0	0	0	0
mmu-miR-761	0	0	0	0	0	0	0	0	0	0	0	0	0	0
mmu-miR-1957a	0	0	0	0	0	0	0	0	0	0	0	0	0	0
mmu-miR-30c-1-3p	0.377759	0.619465	0.903469	0	0	1.7864	0.786954	1.14158	0	0.851792	1.89507	2.39786	0	1.28778
mmu-miR-30f	0	0	0	0	0	0	0	0	0	0	0	0	0	0
mmu-miR-30e-3p	3.79399	4.63608	4.76574	3.8995	3.63209	5.49479	4.93363	4.13908	4.01653	5.18621	5.10067	3.83644	4.21653	4.9668
mmu-miR-30e-5p	6.22175	7.42244	7.36263	7.13168	4.73588	7.9986	7.3354	6.50458	5.68616	6.46458	6.86511	6.28288	5.96138	6.4271
mmu-miR-6398	0	0	0	0	0	0	0	0	0	0	0	0	0	0
mmu-miR-697	0	0	0	0	0	0	0	0	0	0	0	0	0	0
mmu-miR-698-5p	0	0	0	0	0	0	0	0	0	0	0	0	0	0
mmu-miR-698-3p	0	0.342728	0	0	0	0	0	0	0	0	0	0.560193	0	0
mmu-miR-5122	0	0	0	0	0	0	0	0	0	0	0	0	0	0
mmu-miR-6403	0	0	0	0	0	0	0	0	0	0	0	0	0	0
mmu-miR-700-3p	2.60608	2.40339	0.33476	3.42577	2.97069	3.06154	1.74745	1.82639	0.464259	1.38376	1.60386	2.11145	1.491	0
mmu-miR-700-5p	2.37588	2.24918	1.03187	0	1.09751	3.06154	1.39628	2.28887	1.09682	0.851792	1.2386	1.75375	1.02486	0
mmu-miR-6399	0	0	0	0	0	0	0	0	0	0	0.748333	0	0	0
mmu-miR-2139	0	0	0	0	0	0	0	0	0	0	0	0	0	0
mmu-miR-5616-5p	0	0	0	0	0	0	0	0	0	0	0	0	0	0
mmu-miR-5616-3p	0	0	0.23157	0	0	0	0.240445	0	0	0	0	0	0	0
mmu-miR-34a-5p	8.57531	11.8174	9.47817	10.712	7.91933	11.016	10.8828	8.46934	8.9286	4.25601	9.55634	7.79507	7.59978	6.24715
mmu-miR-34a-3p	3.79399	5.89378	0.33476	4.98328	3.9835	2.56049	4.55387	3.67743	2.47387	2.07689	1.2386	1.75375	0.601583	3.03696
mmu-miR-429-3p	0.377759	0	0.43106	0	0.650695	0	0	0	0	0.487868	0	0	0	0
mmu-miR-429-5p	0	0	0	0	0	0	0	0	0	0	0	0	0	0
mmu-miR-200a-3p	0.676849	1.5246	2.04754	0	1.09751	0	1.18237	0.619275	3.53966	3.04311	1.89507	3.73727	2.43235	1.28778
mmu-miR-200a-5p	0	0	0	0	0	0	0.240445	0	0.464259	0	0	0	0	0
mmu-miR-200b-3p	0.377759	0	0.23157	0	0	0	0.240445	0	1.71266	0.851792	0	0	0.331923	0
mmu-miR-200b-5p	0.377759	0.342728	0.606286	1.25842	0	0	0.446483	0.181453	1.87076	0.851792	0.748333	0.962685	0	0
mmu-miR-879-5p	0	0	0	0	0	0	0	0	0	0	0	0	0	0
mmu-miR-879-3p	0	0	0.120426	0	0	0	0	0	0	0	0	0	0	0
mmu-miR-5109	0	0	0	0	0	0	0	0	0	0	0	0	0	0
mmu-miR-3096a-3p	0	0	0	0	0	0	0	0	0	0	0	0	0	0
mmu-miR-3096a-5p	3.69743	3.37648	1.92059	5.59512	3.75898	3.43271	2.02965	2.02949	1.09682	2.81467	0	1.27703	1.02486	0
mmu-miR-3096b-5p	4.56976	4.74107	2.24592	5.55296	3.8756	3.06154	3.0765	2.69934	1.33253	0.851792	1.2386	0.962685	1.02486	1.28778
mmu-miR-3096b-3p	0	0	0	0	0	0	0	0	0	0	0	0	0	0
mmu-miR-671-5p	2.86508	2.16542	6.24045	7.393	5.94045	7.67463	6.27335	5.67219	5.0227	5.39375	5.28805	5.98083	5.67767	5.26602
mmu-miR-671-3p	4.02374	2.94557	3.72113	4.85033	3.69693	4.36431	3.92085	3.39449	4.76516	4.67495	5.26273	5.07631	4.73391	5.51372
mmu-miR-1960	0	0	0.120426	0	0	0	0.240445	0.181453	0	0	0	0.560193	0	0
mmu-miR-5625-5p	0	0	0	0	0	0	0	0	0	0	0	0	0	0
mmu-miR-5625-3p	0	0	0	0	0	0	0	0	0	0	0	0	0	0
mmu-miR-3473e	0	0	0	0	0	0	0	0	0	0	0	0	0	0
mmu-miR-467g	0	0	0	0	0	0	0	0	0	0	0	0	0	0
mmu-miR-3097-5p	0	0	0	0	0	0	0.240445	0	0	0	0	0	0	0
mmu-miR-3097-3p	0	0	0	0	0	0	0	0	0	0	0	0	0	0
mmu-miR-6414	0	0	0	0	0	0	0	0	0	0	0	0	0	0
mmu-miR-218-1-3p	0	0	0	0	0	0	0	0	0	0	0	0	0	0
mmu-miR-6417	0	0	0	0	0	0	0	0	0	0	0	0	0	0
mmu-miR-574-5p	5.48224	5.71384	4.87677	5.10501	4.22247	6.66436	5.26151	5.27781	4.97125	5.13757	4.59186	4.68214	3.90393	5.41968
mmu-miR-574-3p	7.45537	7.25526	6.20513	8.40657	8.6802	8.53481	7.71496	7.68879	7.71538	7.85774	7.3349	8.26224	8.07978	8.50884
mmu-miR-5098	0	0	0	0	0	0	0	0	0	0	0	0	0	0
mmu-miR-1187	0	0	0	0	0	0	0	0	0	0	0	0	0	0
mmu-miR-3969	0	0	0	0	0	0	0	0	0	0	0	0	0	0
mmu-miR-6415	0	0	0	0	0	0	0	0	0	0	0	0	0	0
mmu-miR-1961	0	0	0	0	0	0	0	0	0.464259	0	0	0	0	1.28778
mmu-miR-703	0	0	0	0	0	0	0	0	0	0	0	0	0	0
mmu-miR-5619-5p	0	0	0	0	0	0	0	0	0	0	0	0	0	0
mmu-miR-5619-3p	0	0	0	0	0	0	0	0	0	0	0	0	0	0
mmu-miR-701-5p	0	0	0	0	0	0	0	0.181453	0	0	0	0	0	0
mmu-miR-701-3p	0	0	0	0	0	0	0	0	0	0	0	0	0	0
mmu-miR-6240	0	0	0	0	0	0	0	0	0	0	0	0	0	0
mmu-miR-3965	0	0	0	0	0	0	0	0	0	0	0	0	0	0
mmu-miR-721	0	0	0	0	0	0	0	0	0	0	0	0	0	0
mmu-miR-702-5p	0	0	0	0	0	0	0	0.181453	0	0	0	0	0	0
mmu-miR-702-3p	3.88448	4.36283	2.29793	5.3214	4.70469	3.43271	4.00474	3.88798	2.65867	2.32875	2.52581	1.94366	2.56441	3.64757
mmu-miR-6418-3p	0	0.342728	0	0	0	0	0	0	0	0	0	0	0	0
mmu-miR-6418-5p	0	0	0	0	0	0	0	0	0	0	0	0	0	0
mmu-miR-25-3p	7.22365	5.49112	6.63478	7.98306	7.91933	7.40955	6.38713	6.34247	6.23656	6.33395	6.13637	6.44878	5.80329	6.27428
mmu-miR-25-5p	2.19908	1.05145	1.49987	1.92016	0.650695	0	1.4924	1.05117	0	0.851792	1.60386	0	0.601583	0
mmu-miR-93-3p	3.08458	3.90149	2.07761	4.70387	3.63209	3.97244	4.02094	3.29949	2.7429	3.35819	2.68679	3.18046	1.94321	3.47127
mmu-miR-93-5p	4.81958	6.55945	4.33909	7.10275	4.26585	4.92574	5.25468	7.60089	7.18617	5.68078	1.2386	8.17966	6.76651	4.67276
mmu-miR-106b-3p	3.59394	3.76587	1.6273	2.99307	1.09751	3.06154	3.0765	2.43905	1.53508	1.14216	2.68679	2.11145	1.73475	1.95719
mmu-miR-106b-5p	4.53293	4.63608	4.14688	5.78923	2.86179	1.7864	6.14243	5.25267	4.34767	2.32875	0.748333	4.21376	3.40211	3.03696
mmu-miR-339-3p	0.676849	1.05145	0.120426	0	0.650695	2.56049	0	0.487566	0	0	0	0	0.331923	0
mmu-miR-339-5p	5.83977	6.87831	5.77153	6.44831	5.48813	7.52916	6.44233	6.29647	3.586	4.7197	5.28805	5.17435	4.918	4.75208
mmu-miR-5105	1.13572	0	0.43106	1.25842	0	2.56049	0.626739	1.05117	1.09682	0.487868	0	0.962685	0.331923	0
mmu-let-7k	0	0	0.23157	0	0.650695	0	0	0	0.464259	0	0	0	0	0
mmu-miR-653-3p	0	0	0	0	0	0	0	0	0	0	0	0	0	0
mmu-miR-653-5p	0	0	0	0	0	0	0	0	0	0	0	0	0	0
mmu-miR-489-3p	0	0	0.23157	0	0	0	0	0.181453	0	0	0	0	0	0
mmu-miR-489-5p	0	0	0	0	0	0	0	0	0	0	0	0	0	0
mmu-miR-6370	0	0	0	0	0	0	0	0	0	0	0	0	0	0
mmu-miR-592-3p	0	0	0	0	0	0	0	0	0	0	0	0.560193	0.601583	0
mmu-miR-592-5p	0	0	0	0	0	0	0	0	0	0	0	0	0	0
mmu-miR-129-1-3p	0	0	0	0	0	0	0	0	0	0	0	0	0	0
mmu-miR-182-3p	0	0	0	0	0	0	0	0	0	0	0	0	0	0
mmu-miR-182-5p	4.39606	4.24536	2.96169	6.02342	7.35754	4.67216	4.21658	3.64688	2.82247	3.24028	2.9632	2.74278	1.94321	2.75832
mmu-miR-96-3p	0	0	0.120426	0	0	0	0	0	0	0	0	0	0	0
mmu-miR-96-5p	0.377759	0	0	0	0	0	0	0.342613	0	0	0	0	0	0
mmu-miR-183-3p	0.377759	0	0.120426	0	1.43817	0	0.240445	0.181453	0	0	0	0	0	0
mmu-miR-183-5p	2.67532	2.40339	0.686515	4.77896	5.41293	3.06154	3.0765	2.57506	0.464259	1.59065	1.89507	0.560193	1.35171	1.28778
mmu-miR-335-5p	0	0.342728	0.23157	0	0.650695	0	0.446483	0.181453	0	0	0	0	0	0
mmu-miR-335-3p	1.31997	2.32835	1.45476	2.71574	2.1439	3.43271	1.66734	0.851323	1.71266	1.14216	0.748333	0.560193	1.35171	0
mmu-miR-29a-3p	8.54325	8.86079	7.29626	7.94281	9.09386	7.54817	6.70059	8.26515	8.07148	7.73504	7.0467	8.87728	7.88039	7.59038
mmu-miR-29a-5p	2.80456	2.84147	2.29793	2.71574	1.09751	3.06154	2.319	1.82639	0.464259	0.851792	0.748333	0.962685	1.19752	1.28778
mmu-miR-29b-1-5p	3.18296	3.55165	3.17139	1.92016	2.31889	2.56049	1.39628	2.50866	2.26186	1.59065	1.60386	2.11145	1.35171	0
mmu-miR-490-5p	0	0.342728	0.120426	0	0	0	0	0	0.464259	0.487868	0	0	0	0
mmu-miR-490-3p	0	0	0	0	0	0	0	0	0	0	0	0	0	0
mmu-miR-704	0.377759	0	0.23157	0	0	0	0	0	0	0	1.60386	0	0	0
mmu-miR-6371	0	0	0	0	0	0	0	0	0	0	0	0	0	0
mmu-miR-148a-3p	8.44507	8.99118	8.31433	7.73223	7.56281	8.27446	8.61673	6.59935	7.29828	8.49312	8.62188	9.01463	7.76503	8.95258
mmu-miR-148a-5p	0.377759	0.851565	1.20529	1.25842	0.650695	1.7864	0.786954	0.181453	0	0	0.748333	0	1.19752	1.95719
mmu-miR-196b-3p	0	0	0	0	0	0	0.626739	0.73996	0	0	0	0	0	0
mmu-miR-196b-5p	0	0	0	0	0	0	0	0.342613	0	0	0	0	0	0
mmu-miR-468-3p	0	0	0	0	0	0	0	0	0	0	0	0	0	0
mmu-miR-468-5p	0	0	0	0	0	0	0	0	0	0	0	0	0	0
mmu-miR-3470a	0	0	0	0	0.650695	0	0	0	0	0	0	0	0	0
mmu-miR-6374	0	0	0	0	0	0	0	0	0	0	0	0	0	0
mmu-miR-705	0	0	0	0	0	0	0	0	0	0	0	0	0	0
mmu-miR-6375	0	0	0	0	0	0	0	0	0	0	0	0	0	0
mmu-miR-6376	0	0	0	0	0	0	0	0	0	0	0	0	0	0
mmu-miR-6373	0	0	0	0	0	0	0	0	0	0	0	0	0	0
mmu-miR-706	0	0	0	0	0	0	0	0	0	0	0	0	0	0
mmu-miR-141-3p	0	0	0.33476	0	0	0	0	0.342613	0.814934	0.487868	0	0	0	0
mmu-miR-141-5p	0	0	0	0	0	0	0	0	0	0	0	0	0	0
mmu-miR-200c-3p	0	0.342728	0	0	0	0	0.240445	0	0	0	0	0	0	0
mmu-miR-200c-5p	0	0	0	0	0	0	0	0	0	0	0	0	0	0
mmu-miR-3098-5p	0.377759	0	0	0	0	0	0	0.181453	0	0.487868	0	0	0	0
mmu-miR-3098-3p	0	0	0	0	0	0	0	0.181453	0	0	0	0	0	0
mmu-miR-290-5p	0	0	0	0	0	0	0	0	0	0	0	0	0	0
mmu-miR-290-3p	0	0	0	0	0	0	0	0	0	0	0	0	0	0
mmu-miR-291a-5p	0	0	0	0	0	0	0	0	0	0	0	0	0	0
mmu-miR-291a-3p	0	0	0	0	0	0	0	0	0	0	0	0	0	0
mmu-miR-292-5p	0	0	0	0	0	0	0	0	0	0	0	0	0	0
mmu-miR-292-3p	0	0	0	0	0	0	0	0	0	0	0	0	0	0
mmu-miR-291b-5p	0	0	0	0	0	0	0	0	0	0	0	0	0	0
mmu-miR-291b-3p	0	0	0	0	0	0	0	0	0	0	0	0	0	0
mmu-miR-293-5p	0	0	0	0	0	0	0	0	0	0	0	0	0	0
mmu-miR-293-3p	0	0	0	0	0	0	0	0.181453	0	0	0	0	0	0
mmu-miR-294-5p	0	0	0	0	0	0	0	0	0	0	0	0	0	0
mmu-miR-294-3p	3.55773	1.7712	1.14977	2.71574	0.650695	0	0.786954	1.93151	0.814934	0	1.60386	0.560193	1.19752	0
mmu-miR-295-5p	0	0	0	0	0	0	0	0	0	0	0	0	0	0
mmu-miR-295-3p	0	0	0	0	0	0	0	0	0.464259	0	0	0	0	0
mmu-miR-3572-5p	0	0	0	0	0	0	0	0	0	0	0	0	0	0
mmu-miR-3572-3p	0.676849	0	0.23157	0	1.09751	0	0.446483	0.487566	0	0	0	0	0	1.28778
mmu-miR-3099-5p	0	0	0	0	0	0	0	0	0	0	0	0	0	0
mmu-miR-3099-3p	0	0	0	0	0	0	0	0	0	0	0	0	0	0
mmu-miR-5620-5p	0.377759	0	0	1.25842	0	1.7864	0	0.342613	0	0	0	0	0	0
mmu-miR-5620-3p	0.924455	0	0.23157	0	0.650695	0	0.786954	0	0	0.487868	0	0	0.331923	0
mmu-miR-3100-5p	0	0	0	0	0	0	0	0	0	0	0	0	0	0
mmu-miR-3100-3p	0.377759	0	0	1.25842	0	0	0.786954	0.342613	0	0	0	0	0	0
mmu-miR-330-5p	1.31997	1.22698	0.521331	1.92016	0	2.56049	0.626739	0.851323	0.464259	0	0	0	0	0
mmu-miR-330-3p	2.80456	3.33874	1.45476	1.25842	1.43817	2.56049	2.3705	1.05117	1.09682	0	0	0	0.601583	1.28778
mmu-miR-343	0	0	0	0	0	0	0	0	0	0	0	0	0	0
mmu-miR-6537-3p	0	0	0	0	0	0	0	0	0	0	0	0	0	0
mmu-miR-6537-5p	0	0	0	0	0	0	0	0	0	0	0	0	0	0
mmu-miR-3101-3p	0	0	0	0	0	0	0	0	0	0	0	0	0	0
mmu-miR-3101-5p	0	0	0.120426	0	0	0	0.446483	0	0.464259	0	0.748333	0	0	0
mmu-miR-1191	5.00583	4.99266	4.60472	5.37078	3.8756	1.7864	4.56496	4.03676	4.72431	4.5064	3.79879	3.83644	4.40448	3.80464
mmu-miR-1963	0	0	0	0	0	0	0	0	0	0	0	0	0	0
mmu-miR-1964-5p	0.377759	0.342728	0.606286	1.25842	0	1.7864	0.446483	0.73996	0.464259	0	0.748333	0.560193	0.828689	1.28778
mmu-miR-1964-3p	0	0.619465	0.120426	0	0	1.7864	0.240445	0.619275	0	0	0	0	0	0
mmu-miR-707	0	0	0	0	0	0	0	0	0	0	0	0	0	0
mmu-miR-150-5p	7.87327	9.89908	7.21912	11.2355	7.20985	8.97486	8.5905	8.86066	7.45631	7.50832	7.44594	6.99105	6.92233	8.03296
mmu-miR-150-3p	0	0	0	0	0	0	0	0	0	0	0	0	0	0
mmu-miR-5121	4.12621	3.48411	1.49987	5.21725	3.25533	3.97244	2.76626	2.36592	2.26186	1.59065	1.2386	1.53499	1.35171	1.95719
mmu-miR-6238	0	0	0	0	0	0	0	0	0	0	0	0	0	0
mmu-miR-6389	0	0	0.120426	0	0	0	0	0	0	0	0	0	0	0
mmu-miR-344d-3p	0	0.342728	0	0	3.25533	2.56049	0	0.342613	0	0	0	0	0	0
mmu-miR-344d-1-5p	0	0	0	0	0	0	0	0	0	0	0	0	0	0
mmu-miR-344d-2-5p	0	0	0	0	0	0	0	0	0	0	0	0	0	0
mmu-miR-344d-3-5p	0	0	0	0	0	0	0	0	0	0	0	0	0	0
mmu-miR-344e-3p	0	0	0	0	0	0	0	0	0	0	0	0	0	0
mmu-miR-344h-3p	0	0	0	0	0	0	0	0	0	0	0	0	0	0
mmu-miR-344h-5p	0	0	0	0	0	0	0	0	0	0	0	0	0	0
mmu-miR-344b-3p	0	0	0	0	0	0	0	0	0	0	0	0	0	0
mmu-miR-344b-5p	0	0	0	0	0	0	0	0	0	0	0	0	0	0
mmu-miR-344c-3p	0	0	0	0	0	0	0	0	0	0	0	0	0	0
mmu-miR-344c-5p	0	0	0	0	0	0	0	0	0	0	0	0	0	0
mmu-miR-344-3p	0	0	0	0	0	0	0	0	0	0	0	0	0	0
mmu-miR-344-5p	0	0	0	0	0	0	0	0	0	0	0	0	0	0
mmu-miR-344g-3p	0	0	0	0	0	0	0	0	0	0	0	0	0	0
mmu-miR-344g-5p	0	0	0	0	0	0	0	0	0	0	0	0	0	0
mmu-miR-344f-3p	0	0	0	0	0	0	0	0	0	0	0	0	0	0
mmu-miR-344f-5p	0	0	0	0	0	0	0	0	0	0	0	0	0	0
mmu-miR-344i	0	0	0	0	0	0	0	0	0	0	0	0	0	0
mmu-miR-211-5p	0	1.8803	1.03187	0	0.650695	0	0.786954	0.342613	0	0.851792	0	0	0.828689	0
mmu-miR-211-3p	0	0	0	0	0	0	0	0	0	0	0	0	0	0
mmu-miR-6416-3p	0	0	0	0	0	0	0	0	0	0	0	0	0	0
mmu-miR-6416-5p	0	0	0	0	0	0	0	0	0	0	0	0	0	0
mmu-miR-7a-2-3p	0	0	0	0	0	0	0	0.181453	0	0	0	0	0	0
mmu-miR-1965	1.13572	1.22698	0.834713	1.25842	0	0	1.29329	1.05117	0.464259	0	0	0	0	0
mmu-miR-1839-5p	6.09482	5.81351	6.03361	4.14633	5.48813	6.39719	5.94423	4.61991	5.0227	5.08723	5.12898	4.88108	4.85492	5.09403
mmu-miR-1839-3p	5.03246	3.95236	4.00546	4.70387	4.3489	3.43271	4.53142	3.77952	2.7429	2.63942	3.72654	2.39786	2.99723	3.2704
mmu-miR-708-5p	5.42308	3.26016	0.23157	1.25842	0	3.72767	1.18237	3.33825	0	0	0	0	0	0
mmu-miR-708-3p	0	0	0	0	0	0	0	0	0	0	0	0	0	0
mmu-miR-6394	0	0	0	0	0	0	0	0	0	0	0	0	0	0
mmu-miR-326-5p	0	0	0	0	0	0	0	0	0	0	0	0	0	0
mmu-miR-326-3p	6.92276	7.27288	5.52381	7.6446	6.74155	7.16061	6.9495	6.68829	4.32052	4.74156	5.49794	5.38557	4.19631	5.72506
mmu-miR-3102-3p	2.86508	2.84147	2.01684	3.22558	4.6402	4.36431	2.91243	4.0945	1.87076	1.93229	2.52581	1.94366	2.03713	1.28778
mmu-miR-3102-3p.2-3p	0	0	0.521331	1.25842	1.71356	0	0	1.82639	0.814934	0	0	0.560193	1.02486	1.28778
mmu-miR-3102-5p.2-5p	0	0	0.120426	0	0	0	0.240445	1.22667	0.464259	0	0.748333	0	0	0
mmu-miR-3102-5p	0	0	0	0	0	0	0	0	0	0.487868	0	0	0	0
mmu-miR-139-5p	8.13835	7.86555	7.18759	8.61048	8.67619	9.38742	6.97468	7.6246	7.84965	8.38788	7.96478	7.65945	7.54688	8.49161
mmu-miR-139-3p	1.13572	0.851565	0.33476	0	2.1439	1.7864	1.18237	0.73996	1.33253	0	1.2386	0.560193	1.02486	0
mmu-miR-762	0	0	0	0	0	0	0	0	0	0	0	0	0	0
mmu-miR-3103-3p	0	0	0.23157	0	0	0	0.240445	0	0	0	0	0	0	0
mmu-miR-3103-5p	0	0	0	0	0	0	0	0	0	0	0	0	0	0
mmu-miR-1962	0	0	0	0	0	0	0	0	0	0	0	0	0	0
mmu-miR-6401	0	0	0	0	0	0	0	0	0	0	0	0	0	0
mmu-miR-202-3p	0	0	0	0	0	0	0	0	0	0	0	0	0	0
mmu-miR-202-5p	0	0	0	0	0	0	0	0	0	0	0	0	0	0
mmu-miR-210-3p	3.18296	6.13306	5.91373	4.77896	7.03279	8.90286	4.09936	8.18437	3.8744	0.851792	4.11407	4.99278	1.73475	3.03696
mmu-miR-210-5p	3.59394	4.86572	3.14323	2.99307	8.14232	6.4787	3.30546	6.60532	2.26186	1.77156	2.83161	1.94366	1.73475	3.03696
mmu-miR-3104-5p	0	0	0	0	0	0	0	0	0	0	0	0	0	0
mmu-miR-3104-3p	0	0	0	0	0	0	0	0	0	0	0	0	0	0
mmu-miR-675-3p	0	0	0.120426	1.25842	0	2.56049	1.96411	0.181453	0	0	0	0	0	0
mmu-miR-675-5p	0.377759	0	0.120426	0	0	0	1.18237	0	0	0	0	0	0	0
mmu-miR-483-3p	0	0	0	0	0	0	2.26559	0.181453	0	0	0	0	0	0
mmu-miR-483-5p	0	0	0	0	1.43817	0	3.59249	0.342613	0	0	0	0	0	0
mmu-miR-6404	0	0	0	0	0	0	0	0	0	0	0	0	0	0
mmu-miR-3105-5p	4.28969	4.62044	4.95174	6.27758	0	5.41421	5.5398	3.56756	4.01653	4.62877	4.22312	3.57443	4.17581	4.67276
mmu-miR-3105-3p	2.29019	2.47472	1.45476	0	0.650695	3.06154	3.19551	1.71301	1.71266	1.14216	2.13726	2.11145	1.19752	1.28778
mmu-miR-1968-3p	0	0	0	0	0	0	0	0	0	0	0	0	0	0
mmu-miR-1968-5p	0	0	0.120426	0	0	0	0	0.342613	0	0	0.748333	0	0	0
mmu-miR-3106-3p	0	0	0	0	0	0	0	0	0	0	0	0	0	0
mmu-miR-3106-5p	0	0	0	0	0	0	0	0	0	0	0	0	0	0
mmu-miR-3107-3p	0.377759	0	0.33476	0	2.1439	2.56049	0.240445	0.619275	0.464259	0	0.748333	0.962685	0.331923	0
mmu-miR-3107-5p	1.48333	2.89446	1.92059	1.25842	2.97069	5.03756	1.39628	2.12123	4.14591	1.38376	3.19507	2.63671	1.94321	3.2704
mmu-miR-486-3p	1.48333	1.7712	1.20529	0	3.07194	3.06154	0.626739	2.43905	2.37175	2.20831	1.60386	1.53499	2.28698	2.41267
mmu-miR-1186a	0	0	0	0	0	0	0	0	0	0	0	0	0	0
mmu-miR-6395	0	0	0	0	0	0	0	0	0	0	0	0	0	0
mmu-miR-383-3p	0	0	0	0	0	0	0	0	0	0	0	0	0	0
mmu-miR-383-5p	0	0	0	0	0	0	0	0	0	0	0	0	0	0
mmu-miR-710	0	0	0	0	0	0	0	0	0	0	0	0	0	0
mmu-miR-1969	0	0	0	0	0	0	0	0	0	0	0	0	0	0
mmu-miR-28b	0	0	0	0	0	0	0	0	0	0	0	0	0	0
mmu-miR-1199-3p	0	0	0	0	0	0	0	0	0	0	0	0	0	0
mmu-miR-1199-5p	0	0	0.23157	0	0	0	0	0	0	0	0	0	0	0
mmu-miR-709	2.29019	1.8803	2.89572	4.02818	2.1439	0	1.82334	1.98133	1.33253	1.38376	2.13726	0	1.02486	1.28778
mmu-miR-181d-3p	0	0	0	0	0	0	0	0	0	0	0	0	0	0
mmu-miR-181d-5p	0	0	0.686515	2.37211	0.650695	0	0.786954	1.05117	0	0.487868	0	0	0	0
mmu-miR-181c-3p	0.377759	0	0.120426	0	1.43817	0	1.06222	0.487566	0.464259	0	0	0.962685	1.02486	0
mmu-miR-181c-5p	1.76323	1.38345	0.834713	0	1.71356	0	0.786954	0.851323	0.464259	0	0	0	0	0
mmu-miR-23a-5p	1.31997	0.342728	0.903469	0	0.650695	0	1.06222	0.73996	0.464259	0.487868	0	0	0.331923	0
mmu-miR-23a-3p	11.3732	11.5718	9.98829	11.5353	12.1256	12.7174	11.4457	11.307	10.0302	10.6945	10.4202	10.6532	10.0197	10.5892
mmu-miR-27a-5p	0	0.851565	0.33476	0	0.650695	0	0.240445	0.619275	0	0	0	0	0	0
mmu-miR-27a-3p	8.22749	9.04197	7.86043	9.26775	9.36221	10.0387	8.70088	8.08105	6.6613	7.43642	7.11904	6.98566	6.67816	7.13779
mmu-miR-24-2-5p	3.73034	4.20398	3.21262	4.35703	5.04071	6.17066	4.6817	4.38099	3.03783	2.8949	4.05629	4.21376	1.84274	3.2704
mmu-miR-3074-2-3p	0	0	0	0	0	0	0	0	0	0	0	0	0	0
mmu-miR-138-5p	4.26744	5.2379	3.30447	4.77896	7.77288	7.86855	3.79456	4.47093	1.53508	1.93229	2.13726	1.75375	1.61801	0
mmu-miR-138-2-3p	0.377759	0.342728	0	1.25842	0	1.7864	0.240445	0.181453	0	0.487868	0	0	0	0
mmu-miR-1186b	0	0	0	0	1.09751	0	0	0	0	0	0	0	0	0
mmu-miR-328-3p	8.18953	8.16416	6.90695	8.53667	8.67216	8.43623	8.17218	7.7601	7.20856	8.17942	7.9804	6.19217	8.16286	8.37743
mmu-miR-328-5p	0	0.619465	0.606286	0	0.650695	1.7864	0.240445	0.342613	0.814934	0.487868	0	0	0.601583	0
mmu-miR-1966-5p	0	0	0.120426	0	0	0	0	0	0	0	0	0	0	0
mmu-miR-1966-3p	0	0	0	0	0	0	0	0	0	0	0	0	0	0
mmu-miR-140-5p	3.55773	4.3439	2.61737	3.60154	3.81847	4.80451	3.38274	3.56756	3.39097	3.24028	3.57017	2.93405	3.13105	4.49971
mmu-miR-140-3p	8.77087	9.46621	8.1569	8.72883	9.00223	9.32818	8.32523	8.50597	7.71277	7.71031	7.77184	7.59718	7.69291	8.12523
mmu-miR-3108-5p	0	0	0	0	0	0	0	0	0	0.487868	0	0	0	0
mmu-miR-3108-3p	0	0	0	0	0	0	0	0	0	0	0	0	0	0
mmu-miR-3473d	0	0.342728	0	0	0	0	0	0	0	0	0	0	0	0
mmu-miR-1957b	0	0	0	0	0	0	0	0	0	0	0	0	0	0
mmu-miR-6396	0	0	0	0	0	0	0	0	0	0	0	0	0	0
mmu-miR-1967	0	0	0	0	0	0	0	0	0	0	0	0	0	0
mmu-miR-21c	0	0	0	0	0	0	0	0.342613	0	0	0	0	0	0
mmu-miR-1903	0	0	0	0	0	0	0	0	0	0	0	0	0	0
mmu-miR-101c	0.924455	0.342728	1.4082	0	0	0	0.240445	0	1.09682	0.487868	0.748333	0.560193	0.828689	1.95719
mmu-miR-5618-5p	0	0	0	0	0	0	0	0	0	0	0	0	0	0
mmu-miR-5618-3p	0	0	0	0	0	0	0	0	0	0	0	0	0	0
mmu-miR-1899	0	0	0	0	0	0	0	0	0	0	0	0	0	0
mmu-miR-6237	0	0	0	0	0	0	0	0	0	0	0	0	0	0
mmu-miR-1900	0	0	0	0	0	0	0	0	0	0	0	0	0	0
mmu-miR-1946b	0	0	0	0	0	0	0	0	0	0	0	0	0	0
mmu-miR-100-5p	5.29694	4.45391	4.00546	5.41852	5.33359	3.72767	3.63523	5.43803	6.94081	4.7197	4.05629	6.4566	5.21787	5.87433
mmu-miR-100-3p	0	0.342728	0	0	0	0	0	0	0	0	0	0	0	0
mmu-let-7a-2-3p	0	0.342728	0	0	0	0	0	0	0.464259	0.487868	0	0.962685	0	0
mmu-miR-125b-1-3p	0	0	0	0	0	0	0	0	0	0	0	0	0	0
mmu-miR-34c-3p	0.377759	0.342728	0.120426	1.92016	2.1439	0	0.240445	0.487566	0	0	0	0	0	0
mmu-miR-34c-5p	1.13572	3.04267	0.606286	3.22558	1.71356	4.67216	1.74745	4.0485	1.33253	1.14216	1.2386	1.27703	0	0
mmu-miR-34b-3p	0.924455	2.24918	0.33476	2.99307	3.93056	1.7864	1.4924	2.89399	1.09682	1.14216	0.748333	0	0.828689	3.03696
mmu-miR-34b-5p	0	0.851565	0.120426	0	0	0	0	0.342613	0.464259	0	0	0.560193	0	0
mmu-miR-6244	0	0	0	0	0	0	0	0	0	0	0	0	0	0
mmu-miR-130c	0	0	0	0	0	0	0	0.181453	0	0	0.748333	0	0	0
mmu-miR-5710	0	0	0	0	0	0	0	0	0	0	0	0	0	0
mmu-miR-6385	0	0	0	0	0	0	0	0	0	0	0	0	0	0
mmu-miR-5133	0	0	0	0	0	0	0	0	0	0	0	0	0	0
mmu-miR-190a-3p	0.377759	0.342728	0.33476	0	0	0	0.626739	0.181453	0.814934	1.14216	0.748333	0	1.02486	0
mmu-miR-190a-5p	0.924455	0.342728	0.120426	1.25842	0	0	0	0	0	0.487868	0	0	0.331923	0
mmu-miR-3109-5p	0	0	0	0	0.650695	0	0	0.181453	0	0	0	0	0	0
mmu-miR-3109-3p	0	0	0	0	0	0	0	0	0	0	0	0	0	0
mmu-miR-5626-3p	0	0	0	0	0	0	0	0	0	0	0	0	0	0
mmu-miR-5626-5p	0	0	0	0	0	0	0	0.181453	0.464259	0	0	0	0	0
mmu-miR-184-3p	0	1.8803	0	0	0	0	0.931142	0.487566	0	0	0	0	0	0
mmu-miR-184-5p	0	0	0	0	0	0	0	0	0	0	0	0	0	0
mmu-miR-6386	0	0	0	0	0	0	0	0	0	0	0	0	0	0
mmu-miR-2136	0	0	0	0	0	0	0	0	0	0	0	0	0	0
mmu-miR-135a-1-3p	0	0	0	0	0	0	0	0	0	0	0	0	0	0
mmu-let-7g-5p	11.0744	11.1441	10.5506	10.6282	10.1268	11.2546	10.1439	10.1843	10.9819	10.6428	10.4777	9.9103	10.3099	11.2856
mmu-let-7g-3p	0	0	0	0	0	0	0	0.181453	0	0	0	0	0	0
mmu-miR-191-5p	7.41292	9.05367	7.94032	9.14893	5.59406	8.22807	8.07268	8.06019	7.76657	6.15815	6.95481	8.07186	6.76994	6.45107
mmu-miR-191-3p	1.31997	1.05145	0.834713	0	0	0	0.446483	1.22667	0.814934	1.59065	1.2386	0.560193	0.601583	1.95719
mmu-miR-425-5p	5.6805	6.43977	5.73426	6.84764	5.52431	6.35464	5.69937	5.6531	4.72431	4.45439	5.18397	5.07631	4.918	4.75208
mmu-miR-425-3p	2.45676	2.89446	1.09202	0	2.47493	2.56049	1.66734	2.02949	2.7429	1.93229	2.52581	2.52222	2.03713	0
mmu-miR-711	0	0	0	0	0	0	0	0	0	0	0	0	0	0
mmu-miR-6236	0	0	0	0	0	0	0	0	0	0	0	0	0	0
mmu-miR-128-2-5p	0	0	0	0	0	0	0	0	0	0	0	0	0	0
mmu-miR-467h	0	0	0	0	0	0	0	0	0	0	0	0	0	0
mmu-miR-26a-1-3p	0.676849	0.342728	0	0	0	0	0	0	0	0.487868	0	0	0	0
mmu-miR-138-1-3p	0	0	0	0	0.650695	0	0	0	0	0	0	0	0	0
mmu-miR-500-3p	3.03276	3.73715	3.15738	4.14633	2.47493	6.35464	2.64601	4.18232	2.47387	3.30044	2.52581	4.25018	0.601583	1.28778
mmu-miR-500-5p	0.377759	0.342728	0.33476	0	0	0	0	0.181453	0	0	0	0	0	0
mmu-miR-501-3p	2.29019	2.94557	1.03187	3.42577	2.61573	1.7864	1.96411	2.36592	0.814934	1.14216	1.2386	1.75375	0.828689	0
mmu-miR-501-5p	0.377759	0.851565	0.23157	1.92016	0.650695	0	0.786954	0.487566	0	0.487868	0	0.560193	0	0
mmu-miR-362-3p	3.48246	4.11747	3.50585	2.71574	3.5642	4.80451	3.57063	4.08313	3.44226	2.81467	3.29837	3.18046	3.29211	4.30304
mmu-miR-362-5p	2.45676	2.16542	1.95339	1.92016	1.94472	2.56049	2.319	0.954703	0.464259	1.38376	2.13726	1.75375	1.19752	0
mmu-miR-188-3p	1.13572	0.619465	0.521331	0	0.650695	0	0.446483	0.851323	0.464259	0	0.748333	0	0.331923	0
mmu-miR-188-5p	4.12621	4.78383	3.18526	5.3214	3.93056	5.03756	4.33798	4.65103	2.89789	2.63942	2.52581	3.02095	2.49989	3.80464
mmu-miR-532-3p	1.13572	3.87537	2.63769	2.99307	4.22247	4.52644	3.35744	3.4308	2.56923	2.81467	2.83161	0.962685	1.491	1.95719
mmu-miR-532-5p	7.06177	7.10318	6.47313	7.46298	7.00105	7.80676	5.29522	7.63825	6.16203	6.25254	6.42595	6.39286	6.05977	6.60855
mmu-miR-1198-5p	1.88515	3.17705	2.07761	2.37211	2.97069	1.7864	1.96411	2.40295	1.53508	2.32875	1.2386	1.94366	1.61801	1.95719
mmu-miR-1198-3p	0	0	0	0	0	1.7864	0	0	0	0	0	0	0	0
mmu-miR-221-3p	3.91343	0	4.02873	3.8995	5.48813	4.67216	0.786954	4.91732	3.71672	4.92472	3.79879	4.13802	4.63224	3.94629
mmu-miR-221-5p	0.377759	0	0.521331	1.25842	0	0	0.240445	0.851323	0	0.487868	0	0	0	0
mmu-miR-222-3p	4.58783	7.32206	6.1811	6.19773	8.13357	7.11034	6.21115	6.51307	5.25556	5.23326	5.64239	5.15527	4.23646	5.55854
mmu-miR-222-5p	0.676849	1.22698	0	1.25842	0	0	0.240445	0.181453	0	0	0	0	0	1.28778
mmu-miR-5617-3p	0	0	0	0	0	0	0	0	0	0	0	0	0	0
mmu-miR-5617-5p	0	0	0	0	0	0	0	0	0	0	0	0	0	0
mmu-miR-3110-5p	0	0	0	0	0	0	0	0	0	0	0	0	0	0
mmu-miR-3110-3p	0	0	0	0	0	0	0	0	0	0	0	0	0	0
mmu-miR-6384	0	0	0	0	0	0	0	0	0	0	0	0	0	0
mmu-miR-717	0	0	0	0	0	0	0	0	0	0	0	0	0	0
mmu-miR-363-3p	0	0.342728	0	0	0	0	0.240445	0.181453	0	0	0	0	0	0
mmu-miR-363-5p	0	0	0	0	0	0	0	0	0	0	0	0	0	0
mmu-miR-92a-2-5p	0	0	0	0	0	0	0	0	0	0.851792	0	0	0	0
mmu-miR-19b-2-5p	0	0	0	0	0	0	0	0	0	0	0	0	0	0
mmu-miR-20b-3p	0	0.342728	0	1.25842	0	0	0	0.181453	0	0.487868	0	0	0	0
mmu-miR-20b-5p	0.924455	4.18283	0.43106	2.37211	0.650695	1.7864	1.89544	2.32791	0.464259	0.487868	0	0.560193	0	0
mmu-miR-18b-3p	0	0.342728	0	0	0	0	0.240445	0	0	0	0	0	0	0
mmu-miR-18b-5p	0	0	0	0	0	0	0	0	0	0	0	0	0	0
mmu-miR-106a-3p	0	0	0	0	0	0	0	0	0	0	0	0	0	0
mmu-miR-106a-5p	0	1.38345	0.686515	0	0	0	0.786954	0.342613	0	0	0	0	0	0
mmu-miR-450b-3p	1.13572	0.342728	0.120426	0	0.650695	0	0.240445	0.851323	0	0.487868	0	0.560193	0.601583	0
mmu-miR-450b-5p	0	0	0.23157	0	0	0	0	0	0	0	0	0	0	0
mmu-miR-450a-1-3p	0	0	0	0	0	0	0	0	0	0	0	0	0	0
mmu-miR-450a-5p	0.377759	0.342728	0.33476	0	0.650695	0	0.240445	0	0.464259	0	0	0	0	1.28778
mmu-miR-450a-2-3p	0	0	0	0	0	0	0	0	0	0	0	0	0	0
mmu-miR-542-3p	0	0.342728	0	0	0.650695	0	0.786954	0.342613	0	0	0	0	0.331923	0
mmu-miR-542-5p	1.48333	1.5246	1.03187	2.37211	2.97069	3.06154	1.18237	2.07609	0.464259	0	0	0.560193	1.19752	0
mmu-miR-351-3p	0	1.05145	1.98546	1.25842	3.33896	0	1.4924	1.98133	1.09682	2.43991	0.748333	0.560193	0	2.41267
mmu-miR-351-5p	4.37541	3.73715	3.62261	5.16222	5.94045	5.41421	3.88588	4.94896	3.22518	3.83575	3.65047	2.93405	3.0878	4.19364
mmu-miR-503-3p	1.13572	0.619465	0.686515	2.37211	1.94472	0	0.931142	0.73996	0.464259	0	0	1.53499	0	0
mmu-miR-503-5p	0.377759	1.05145	0	0	1.09751	0	0	0.73996	0	0.487868	0	0.560193	0	0
mmu-miR-322-3p	3.66375	4.63608	4.92305	6.30324	4.60685	7.62178	5.23397	5.88673	2.56923	3.56852	5.21071	4.99278	4.33221	2.75832
mmu-miR-322-5p	4.72478	5.86752	5.06112	5.67593	6.25229	7.30168	5.32816	5.3507	4.04998	3.98984	4.37265	3.97347	3.66004	4.30304
mmu-miR-5116	0	0	0.120426	0	0	0	0.240445	0	0.814934	0	0	0	0	0
mmu-miR-504-3p	0	0	0	0	0	0	0	0	0	0	0	0	0	0
mmu-miR-504-5p	0	0	0	0	0	0	0.240445	0	0	0	0	0	0	0
mmu-miR-505-3p	1.13572	2.0765	0.686515	2.99307	0	1.7864	0.240445	0.181453	0.464259	1.14216	0	0	0.331923	1.28778
mmu-miR-505-5p	1.31997	1.65316	0.23157	0	1.09751	0	0	1.22667	1.87076	0.851792	0	0	0	0
mmu-miR-743a-3p	0	0	0.33476	0	0	0	0.240445	0	1.33253	1.14216	0.748333	0	0	0
mmu-miR-743a-5p	0	0	0	0	0	0	0	0	0	0	0	0	0	0
mmu-miR-743b-3p	0	0	0	0	0	0	0	0	0	0	0	0	0	0
mmu-miR-743b-5p	0	0	0	0	0	0	0	0	0	0	0	0	0	0
mmu-miR-742-3p	0	0	0	0	0	0	0	0	0	0	0	0	0	0
mmu-miR-742-5p	0	0	0	0	0	0	0	0	0	0	0	0	0	0
mmu-miR-883a-3p	0	0	0	0	0	0	0	0	0	0	0	0	0	0
mmu-miR-883a-5p	0	0	0	0	0	0	0	0	0	0	0	0	0	0
mmu-miR-883b-3p	0	0	0	0	0	0	0	0	0	0	0	0	0	0
mmu-miR-883b-5p	0	0	0.120426	0	0	0	0	0	0	0	0	0	0	0
mmu-miR-471-3p	0	0	0	0	0	0	0	0	0	0	0	0	0	0
mmu-miR-471-5p	0	0	0	0	0	0	0	0	0	0	0	0	0	0
mmu-miR-741-3p	0	0	0	0	0	0	0	0	0	0	0	0	0	0
mmu-miR-741-5p	0	0	0	0	0	0	0	0	0	0	0	0	0	0
mmu-miR-463-3p	0	0	0	0	0	0	0	0	0	0	0	0	0	0
mmu-miR-463-5p	0	0	0	0	0	0	0	0	0.464259	0	0	0	0.331923	0
mmu-miR-880-3p	0	0	0.120426	0	0	0	0	0	0	0	0	0	0	0
mmu-miR-880-5p	0	0	0	0	0	0	0	0	0	0	0	0	0	0
mmu-miR-878-3p	0	0	0.120426	0	0.650695	0	0	0	1.71266	0	1.2386	0.560193	0	0
mmu-miR-878-5p	0	0	0	0	0	0	0	0	0	0	0	0	0	0
mmu-miR-881-3p	0	0	0	0	0	0	0	0	0	0	0	0	0	0
mmu-miR-881-5p	0	0	0	0	0	0	0	0	0	0	0	0	0	0
mmu-miR-871-3p	0	0	0	0	0	0	0	0	0	0	0	0	0	0
mmu-miR-871-5p	0	0	0	0	0	0	0	0	0	0	0	0	0	0
mmu-miR-470-3p	0	0	0	0	0	0	0	0	0	0	0	0	0	0
mmu-miR-470-5p	0	0	0	0	0	0	0	0	0	0	0	0	0	0
mmu-miR-465c-3p	0	0	0	0	0	0	0	0	0.464259	0	0	0	0	0
mmu-miR-465c-5p	0	0	0	0	0	0	0	0	0	0	0	0	0	0
mmu-miR-465b-5p	0	0	0.23157	0	0	0	0	0	0	0	0	0	0	0
mmu-miR-465a-5p	0	0	0	0	0	0	0	0	0	0	0	0	0	0
mmu-miR-201-3p	0	0	0	0	0	0	0	0	0	0	0	0	0	0
mmu-miR-201-5p	0	0	0	0	0	0	0	0	0	0	0	0	0	0
mmu-miR-547-3p	0.377759	0.619465	0.43106	0	0	0	0	0.181453	1.09682	1.38376	1.60386	0.560193	0	1.28778
mmu-miR-547-5p	0	0	0	0	0	0	0.446483	0	0	0.851792	0	0.560193	0	0
mmu-miR-509-3p	0	0	0	0	0	0	0	0	0	0	0	0	0	0
mmu-miR-509-5p	0	0	0	0	0	0	0	0	0	0	0	0	0	0
mmu-miR-224-3p	0	0	0	0	0	0	0	0.181453	0	0	0	0	0.331923	0
mmu-miR-224-5p	2.60608	1.38345	0.686515	0	2.97069	4.18164	0.786954	3.39449	0.814934	1.14216	1.2386	0.560193	0	0
mmu-miR-452-3p	0	0	0	0	0	0	0	0	0	0	0	0	0	0
mmu-miR-452-5p	0	0	0	0	0	0	0	0	0	0	0	0	0	0
mmu-miR-767	0	0	0	0	0	0	0	0	0	0	0	0	0	0
mmu-miR-105	0	0	0	0	0	0	0	0	0	0	0	0	0	0
mmu-miR-2137	0	0	0.120426	0	2.1439	2.56049	0	0	0	0.487868	0	0	0	0
mmu-miR-5132-3p	0	0	0	0	0	0	0.240445	0	0	0	0	0	0.331923	0
mmu-miR-5132-5p	0	0	0	0	0	0	0	0	0	0	0	0	0	0
mmu-miR-718	0	0	0	0	0	0	0	0	0	0	0	0	0	0
mmu-miR-223-5p	2.67532	3.37648	1.7064	0	1.09751	1.7864	1.74745	2.75769	1.09682	0	1.60386	0	0.601583	0
mmu-miR-223-3p	12.2065	12.5062	10.4999	12.2702	12.0066	11.8656	10.7868	13.3735	9.21788	9.24548	8.73899	8.82842	9.00485	9.75568
mmu-miR-676-5p	5.53907	4.83894	4.82897	3.8995	2.744	3.43271	4.94216	4.76208	3.1654	3.11187	3.72654	2.63671	2.74226	2.75832
mmu-miR-676-3p	5.19453	5.55834	5.24457	5.16222	2.86179	6.55585	5.91851	3.55115	3.53966	3.24028	4.91808	3.68501	3.04323	3.94629
mmu-miR-421-3p	2.45676	2.24918	1.98546	2.99307	2.86179	0	1.82334	2.54224	1.53508	1.38376	1.60386	0.560193	1.35171	1.95719
mmu-miR-421-5p	0	0	0	0	0	0	0	0	0	0	0	0	0	0
mmu-miR-374b-3p	0	0	0	0	0	0	0	0	0	0	0	0	0	0
mmu-miR-374c-5p	0	0	0.43106	0	1.09751	0	0	0	0	0	0	0	0	0
mmu-miR-374b-5p	2.29019	3.44912	1.74438	1.92016	1.94472	0	2.02965	0.954703	2.37175	2.07689	1.2386	1.53499	2.12531	2.75832
mmu-miR-374c-3p	0	0	0	0	0	0	0	0	0	0	0	0	0	0
mmu-miR-672-3p	0	0	0.120426	1.25842	0	0	0	0.181453	0	0	0	0	0	0
mmu-miR-672-5p	0	0.342728	0	0	1.43817	1.7864	0.446483	0	0.464259	0	0	0	0.331923	0
mmu-miR-384-3p	0	0	0	0	0	0	0	0	0	0	0	0	0	0
mmu-miR-384-5p	0	0	0	0	0	0	0	0	0	0	0	0	0	0
mmu-miR-325-3p	0	0	0	0	0	0	0	0	0	0	0	0	0	0
mmu-miR-325-5p	0	0	0	0	0	0	0	0	0	0	0	0	0	0
mmu-miR-6382	0	0	0	0	0	0	0	0	0	0	0	0	0	0
mmu-miR-361-3p	1.13572	0.851565	1.36009	2.71574	0.650695	2.56049	1.58252	0.73996	1.33253	1.59065	0.748333	1.27703	1.491	1.28778
mmu-miR-361-5p	5.45296	5.63039	5.52654	5.16222	5.57694	5.84146	5.34112	5.25267	5.48075	6.21396	5.73738	5.05588	5.54807	5.72506
mmu-miR-3112-5p	0	0	0	0	0	0	0	0	0	0	0	0	0	0
mmu-miR-3112-3p	0	0	0	0	0	0	0	0	0	0	0	0	0	0
mmu-miR-1970	0	0	0	0	0	0	0	0	0	0	0	0	0	0
mmu-miR-6383	0	0	0	0	0	0	0	0	0	0	0	0	0	0
mmu-miR-3475	0	0	0	0	0	0	0	0	0	0	0	0	0	0
mmu-miR-652-5p	1.76323	0.342728	2.34813	1.92016	2.97069	2.56049	2.09235	3.04219	1.33253	1.38376	0.748333	1.75375	1.73475	2.41267
mmu-miR-652-3p	1.48333	0.851565	2.01684	2.99307	4.3489	3.72767	3.79456	0.487566	3.10302	3.6632	4.46437	1.94366	3.13105	1.95719
mmu-miR-3472	0	0	0	0	0	0	0	0	0	0	0	0	0	0
mmu-miR-764-5p	0	0	0	0	0	0	0	0	0	0	0	0	0	0
mmu-miR-764-3p	0	0	0	0	0	0	0	0	0	0	0	0	0	0
mmu-miR-1912-5p	0	0	0	0	0	0	0	0	0	0	0	0	0	0
mmu-miR-1912-3p	0	0	0	0	0	0	0	0	0	0	0	0	0	0
mmu-miR-1264-5p	0	0	0	0	0	0	0	0	0	0	0	0	0	0
mmu-miR-1264-3p	0	0	0	0	0	0	0	0	0	0	0	0	0	0
mmu-miR-1298-5p	0	0	0	0	0	0	0	0	0	0	0	0	0	0
mmu-miR-1298-3p	0	0	0	0	0	0	0	0	0	0	0	0	0	0
mmu-miR-448-5p	0	0	0	0	0	0	0	0	0	0	0	0	0	0
mmu-miR-448-3p	0	0	0	0	0	0	0	0	0	0	0	0	0	0
mmu-miR-3113-5p	0	0	0	0	0	0	0.240445	0.181453	0	0	0	0	0	0
mmu-miR-3113-3p	0	0	0	0	0	0	0	0	0	0	0	0	0	0
mmu-let-7f-2-3p	2.19908	2.66972	3.02478	1.25842	1.71356	3.06154	2.72728	1.82639	2.37175	2.97091	3.48514	3.1029	2.43235	1.95719
mmu-miR-98-5p	4.05005	4.20398	2.59675	3.60154	1.71356	3.72767	2.94677	3.01852	2.01324	2.7297	2.34458	1.75375	2.28698	2.41267
mmu-miR-98-3p	2.19908	2.0765	0.834713	0	1.43817	2.56049	1.66734	0.851323	1.09682	2.63942	0	0.560193	1.19752	0
mmu-miR-3473a	0.676849	0.342728	0.33476	0	1.09751	0	0	0.487566	0	0	0	0	0	1.28778
mmu-miR-1194	0	0	0	0	0	0	0	0	0	0	0	0	0	0
mmu-miR-2183	0	0	0	0	0	0	0	0	0	0	0	0	0	0
mmu-miR-590-3p	0	0	0	0	0	0	0	0	0	0	0	0	0	0
mmu-miR-590-5p	0	0	0	0	0	0	0	0	0	0	0	0	0	0
mmu-miR-696	0	0	0	0	1.09751	0	0	0	0	0	0	0	0	0
mmu-miR-712-3p	0.377759	0	0	0	0	0	0	0	0	0	0	0	0	0
mmu-miR-712-5p	0	0	0	0	0	0	0	0	0	0	0	0	0	0
mmu-miR-714	0	0	0	0	0	0	0	0	0	0	0	0	0	0
Supplemental Table 2. Values represent normalized read numbers (reads per 100,000 mapped) for each indicated microRNA. Normal liver samples are indicated with an "n" preceeding the ID.
